# Supplementary material for: Single-cell RNA sequencing reveals hemocyte heterogeneity, differentiation trajectories, and viral tropism in shrimp (Macrobrachium rosenbergii) infected with decapodiridovirus litopenaeus1
Source: J Virol. 2025 Jul 18;99(8):e00790-25. doi: 10.1128/jvi.00790-25 (PMC12363182; doi:10.1128/jvi.00790-25)
Supplement: Supplemental tables — Tables S1 to S7. [file jvi.00790-25-s0002.xls]

## Sheet: Table 1
	Sequences of the primers used in this study
	Quantitative PCR
	β-actin-F	TGTTCGAGACCTTCAACACCC
	β-actin-R	GGAGGATGGCATGAGGAAGTG
	MrPPO2-F	AACAAGTCATCCGAGGCAGG
	MrPPO2-R	GTTTCTGCGATCGAAGGGGA
	MrRAB11B-F	TGCCACCAGAAGCATAGAGG
	MrRAB11B-R	GGCTGAAGTGATGGCTCGAT
	MrLAMP1-F	CCTGTCCCTGTTACCACACC
	MrLAMP1-R	GGTGACAGCCCCTTCAATCA
	MrDorsal-F	TCCAAGTGTTCCTCGAAGGC
	MrDorsal-R	TGAGATCACAGGCGGCTTTT
	Absolute quantitative PCR
	DIV1-F	AATCCATGCAAGGTTCCTCAGG
	DIV1-R	CAATCAACATGTCGCGGTGAAC
	TaqMan probe-DIV1	CCATACGTGCTCGCTCGGCTTCGG
	dsRNA
	dsGFP-F	ATGGTGAGCAAGGGCGAGGAG
	dsGFP-R	TTACTTGTACAGCTCGTCCATGCC
	dsGFP-T7-F	GGATCCTAATACGACTCACTATAGGATGGTGAGCAAGGGCGAGGAG
	dsGFP-T7-R	GGATCCTAATACGACTCACTATAGGTTACTTGTACAGCTCGTCCATGCC
	dsMrPPO2-F	TGCCGAAATCTGGTCAACGA
	dsMrPPO2-R	GACTATGGCTGAGTCGCTCC
	dsMrPPO2-T7-F	GGATCCTAATACGACTCACTATAGGTGCCGAAATCTGGTCAACGA
	dsMrPPO2-T7-R	GGATCCTAATACGACTCACTATAGGGACTATGGCTGAGTCGCTCC
	dsRAB11B-F	TGCCACCAGAAGCATAGAGG
	dsRAB11B-R	TTCCATTGCTCCACTCTCGG
	dsRAB11B-T7-F	GGATCCTAATACGACTCACTATAGGTGCCACCAGAAGCATAGAGG
	dsRAB11B-T7-R	GGATCCTAATACGACTCACTATAGTTCCATTGCTCCACTCTCGG
	dsMrLAMP1-F	CCATAACGGAACCACCTGCT
	dsMrLAMP1-R	GGAACGCTCAGGGGAGAAAA
	dsMrLAMP1-T7-F	GGATCCTAATACGACTCACTATAGGCCATAACGGAACCACCTGCT
	dsMrLAMP1-T7-R	GGATCCTAATACGACTCACTATAGGGGAACGCTCAGGGGAGAAAA
	dsMrDorsal -F	CGTAGCTATGTCGGGAGCTG
	dsMrDorsal -R	CGTCTACCATCGACGCGTTA
	dsMrDorsal -T7-F	GGATCCTAATACGACTCACTATAGGCGTAGCTATGTCGGGAGCTG
	dsMrDorsal -T7-R	GGATCCTAATACGACTCACTATAGGCGTCTACCATCGACGCGTTA

## Sheet: Table 2
	The cell quality control of each sample							Number of cells in each cell cluster in different groups
	sample	cells	UMI	UMI/cells	Mitochondrial UMI ratio	Sample saturation		Cluster	CK	DIV1-4h	DIV1-24h	total
	CK-1	5840	14128149	2419.2	0	0.525		0	1475 (10.08%)	3929 (23.22%)	5223 (31.67%)	10627
	CK-2	8787	24224050	2756.81	0	0.418		1	4724 (32.3%)	3168 (18.72%)	801 (4.86%)	8693
	Mr-DIV1-4h-1	8086	24991595	3090.72	0	0.419		2	3760 (25.71%)	2483 (14.67%)	878 (5.32%)	7121
	Mr-DIV1-4h-2	8835	24899388	2818.27	0	0.526		3	1687 (11.53%)	1820 (10.76%)	2526 (15.31%)	6033
	Mr-DIV1-24h-1	7835	28782304	3673.56	0	0.699		4	864 (5.91%)	2518 (14.88%)	1302 (7.89%)	4684
	Mr-DIV1-24h-2	8659	34039213	3931.08	0	0.654		5	581 (3.97%)	819 (4.84%)	3268 (19.81%)	4668
								6	699 (4.78%)	1146 (6.77%)	1495 (9.06%)	3340
								7	478 (3.27%)	583 (3.45%)	115 (0.7%)	1176
								8	52 (0.36%)	242 (1.43%)	694 (4.21%)	988
								9	111 (0.76%)	70 (0.41%)	116 (0.7%)	297
								10	153 (1.05%)	77 (0.46%)	56 (0.34%)	286
								11	43 (0.29%)	66 (0.39%)	20 (0.12%)	129
								total	14627	16921	16494	48042

## Sheet: Table 3
Top five potential subpopulation-specific marker genes for each of the 12 clusters.
Target_Cluster	Gene ID	Gene Name	Target_Cluster_mean	Other_Cluster_mean	Log2FC	Pvalue	Qvalue	Description
0	evm.TU.HiC_scaffold_29.459	evm.TU.HiC_scaffold_29.459	60.2639	7.35148	3.03519	0	0	QHG61851.1 glycine-rich crustin 2 [Macrobrachium nipponense]
0	evm.TU.HiC_scaffold_30.35	evm.TU.HiC_scaffold_30.35	15.466	1.89502	3.02882	0	0	-
0	evm.TU.HiC_scaffold_4.1145	evm.TU.HiC_scaffold_4.1145	16.479	2.88332	2.51483	0	0	QIV66989.1 crustin 3 [Macrobrachium nipponense]
0	evm.TU.HiC_scaffold_45.428	evm.TU.HiC_scaffold_45.428-Pxt	5.78995	1.05851	2.45151	0	0	XP_027228227.1 chorion peroxidase-like [Penaeus vannamei]
0	evm.TU.HiC_scaffold_44.476	evm.TU.HiC_scaffold_44.476	3.80684	0.706658	2.42951	0	0	ANH22233.1 crustin 4 [Macrobrachium rosenbergii]
1	evm.TU.HiC_scaffold_3226.2	evm.TU.HiC_scaffold_3226.2	15.2657	5.42304	1.49312	0	0	-
1	evm.TU.HiC_scaffold_3226.5	evm.TU.HiC_scaffold_3226.5	58.3215	21.3501	1.44979	0	0	VVC42870.1 Hypothetical protein CINCED_3A024611 [Cinara cedri]
1	evm.TU.HiC_scaffold_5471.2	evm.TU.HiC_scaffold_5471.2	204.747	88.7157	1.20658	0	0	XP_042558052.1 basic proline-rich protein-like [Dipodomys spectabilis]
1	evm.TU.HiC_scaffold_3226.3	evm.TU.HiC_scaffold_3226.3	22.7975	12.0017	0.925634	0	0	ROT63967.1 hypothetical protein C7M84_018101 [Penaeus vannamei]
1	evm.TU.HiC_scaffold_4401.2	evm.TU.HiC_scaffold_4401.2	141.967	77.3228	0.876589	0	0	-
2	evm.TU.HiC_scaffold_5.1656	evm.TU.HiC_scaffold_5.1656	2.4895	0.320059	2.95944	0	0	-
2	evm.TU.HiC_scaffold_52.811	evm.TU.HiC_scaffold_52.811	1.98213	0.292051	2.76276	0	0	-
2	evm.TU.HiC_scaffold_5.1475	evm.TU.HiC_scaffold_5.1475	2.262	0.529339	2.09534	0	0	-
2	evm.TU.HiC_scaffold_52.817	evm.TU.HiC_scaffold_52.817	2.24557	0.660285	1.76592	0	0	-
2	evm.TU.HiC_scaffold_4.1379	evm.TU.HiC_scaffold_4.1379	2.28414	0.717391	1.67082	0	0	XP_045593927.1 A-kinase anchor protein 9-like isoform X2 [Procambarus clarkii]
3	evm.TU.HiC_scaffold_27.68	evm.TU.HiC_scaffold_27.68	12.6646	1.06544	3.57128	0	0	-
3	evm.TU.HiC_scaffold_29.266	evm.TU.HiC_scaffold_29.266	2.48793	0.336227	2.88744	0	0	-
3	evm.TU.HiC_scaffold_25.525	evm.TU.HiC_scaffold_25.525	7.01176	0.965306	2.86072	0	0	-
3	evm.TU.HiC_scaffold_2.1520	evm.TU.HiC_scaffold_2.1520	1.13331	0.225908	2.32674	0	0	XP_042212080.1 uncharacterized protein LOC121859369 [Homarus americanus]
3	evm.TU.HiC_scaffold_2.1523	MUC2	4.81455	1.01599	2.24452	0	0	XP_045582100.1 uncharacterized protein LOC123745535 [Procambarus clarkii]
4	evm.TU.HiC_scaffold_2.628	evm.TU.HiC_scaffold_2.628	5.53583	1.70794	1.69654	0	0	-
4	evm.TU.HiC_scaffold_14.1562	evm.TU.HiC_scaffold_14.1562	2.7573	1.00909	1.4502	0	0	XP_042886554.1 uncharacterized protein LOC122262585 [Penaeus japonicus]
4	evm.TU.HiC_scaffold_51.1410	evm.TU.HiC_scaffold_51.1410-HSP90AB1	19.0674	7.17148	1.41077	0	0	AJZ73178.1 heat shock protein 90 [Macrobrachium rosenbergii]
4	evm.TU.HiC_scaffold_12.18	evm.TU.HiC_scaffold_12.18-PPAF1	3.8508	1.61941	1.24969	0	0	XP_042207167.1 CLIP domain-containing serine protease 2-like [Homarus americanus]
4	evm.TU.HiC_scaffold_45.555	KARS1	2.49465	1.09041	1.19397	0	0	XP_037796776.1 lysine--tRNA ligase-like isoform X2 [Penaeus monodon]
5	evm.TU.HiC_scaffold_51.550	Hebp2	1.98149	0.490224	2.01507	0	0	XP_045618242.1 heme-binding protein 1-like [Procambarus clarkii]
5	evm.TU.HiC_scaffold_13.1331	evm.TU.HiC_scaffold_13.1331	82.6954	23.1298	1.83805	0	0	-
5	evm.TU.HiC_scaffold_39.539	evm.TU.HiC_scaffold_39.539-PPAF3	0.910383	0.256069	1.82994	0	0	AET34914.1 prophenoloxide activating enzyme III [Macrobrachium rosenbergii]
5	evm.TU.HiC_scaffold_44.254	GPX3	64.0583	18.087	1.82443	0	0	QIH05099.1 glutathione peroxidase 3 [Macrobrachium nipponense]
5	evm.TU.HiC_scaffold_16.915	evm.TU.HiC_scaffold_16.915	40.9316	11.6429	1.81376	0	0	XP_042230192.1 C-reactive protein 1.4-like isoform X2 [Homarus americanus]
6	evm.TU.HiC_scaffold_50.566	evm.TU.HiC_scaffold_50.566-FucTA	3.38154	0.167075	4.33911	0	0	XP_042874107.1 glycoprotein 3-alpha-L-fucosyltransferase A-like isoform X2 [Penaeus japonicus]
6	evm.TU.HiC_scaffold_15.883	evm.TU.HiC_scaffold_15.883	2.58457	0.144176	4.16402	0	0	XP_037804358.1 uncharacterized protein LOC119598690 [Penaeus monodon]
6	evm.TU.HiC_scaffold_27.72	evm.TU.HiC_scaffold_27.72	23.836	1.34512	4.14734	0	0	-
6	evm.TU.HiC_scaffold_50.861	evm.TU.HiC_scaffold_50.861	2.88523	0.166056	4.11895	0	0	XP_042864409.1 prostatic spermine-binding protein-like [Penaeus japonicus]
6	evm.TU.HiC_scaffold_42.47	evm.TU.HiC_scaffold_42.47	9.19705	0.649381	3.82403	0	0	XP_037782898.1 uncharacterized protein LOC119579232 [Penaeus monodon]
7	evm.TU.HiC_scaffold_21.1164	evm.TU.HiC_scaffold_21.1164	1.76253	0.0225725	6.28694	0	0	-
7	evm.TU.HiC_scaffold_21.1151	evm.TU.HiC_scaffold_21.1151	2.04828	0.0314526	6.02509	0	0	-
7	evm.TU.HiC_scaffold_3511.6	evm.TU.HiC_scaffold_3511.6	1.07402	0.0170995	5.97292	0	0	KAG8172460.1 hypothetical protein JTE90_002681 [Oedothorax gibbosus]
7	evm.TU.HiC_scaffold_21.1149	evm.TU.HiC_scaffold_21.1149-pol	4.17626	0.0820518	5.66953	0	0	RXG59362.1 hypothetical protein Avbf_09278 [Armadillidium vulgare]
7	evm.TU.HiC_scaffold_21.1168	evm.TU.HiC_scaffold_21.1168	12.5012	0.488245	4.67832	0	0	-
8	evm.TU.HiC_scaffold_53.1080	Tpi	8.31429	0.217469	5.25671	0	0	AQP25541.1 triosephosphate isomerase [Palaemon carinicauda]
8	evm.TU.HiC_scaffold_44.27	evm.TU.HiC_scaffold_44.27	13.1219	0.431978	4.92488	0	0	XP_042241267.1 C-C chemokine receptor type 8-like [Homarus americanus]
8	evm.TU.HiC_scaffold_2.745	5NUC	7.58765	0.277127	4.77503	0	0	XP_042212345.1 snake venom 5'-nucleotidase-like [Homarus americanus]
8	evm.TU.HiC_scaffold_924.2	evm.TU.HiC_scaffold_924.2	3.26659	0.133065	4.61758	0	0	CAD2166554.1 unnamed protein product [Meloidogyne enterolobii]
8	evm.TU.HiC_scaffold_55.296	Serpina3n	3.64501	0.172886	4.39803	0	0	AFW03838.1 serine protease inhibitor [Palaemon carinicauda]
9	evm.TU.HiC_scaffold_7.1432	ASPM	2.11703	0.0238466	6.47211	0	0	XP_042887718.1 abnormal spindle-like microcephaly-associated protein homolog isoform X2 [Penaeus japonicus]
9	evm.TU.HiC_scaffold_49.666	evm.TU.HiC_scaffold_49.666	2.24217	0.0337853	6.05236	0	0	-
9	evm.TU.HiC_scaffold_59.698	evm.TU.HiC_scaffold_59.698	2.02717	0.0331479	5.93441	0	0	KAG7158941.1 Nuclear mitotic apparatus protein 1-like [Homarus americanus]
9	evm.TU.HiC_scaffold_49.667	evm.TU.HiC_scaffold_49.667	2.44247	0.0468749	5.70338	0	0	-
9	evm.TU.HiC_scaffold_5.1607	KIF20A	4.20925	0.0883414	5.57433	0	0	XP_027221214.1 kinesin-like protein KIF20B isoform X1 [Penaeus vannamei]
10	evm.TU.HiC_scaffold_25.529	evm.TU.HiC_scaffold_25.529	2.18797	0.046659	5.5513	0	0	-
10	evm.TU.HiC_scaffold_25.530	evm.TU.HiC_scaffold_25.530	4.17563	0.175693	4.57087	0	0	XP_042223709.1 putative protein TPRXL isoform X2 [Homarus americanus]
10	evm.TU.HiC_scaffold_28.503	evm.TU.HiC_scaffold_28.503	1.74763	0.0909196	4.26466	2.88E-217	2.25E-212	-
10	evm.TU.HiC_scaffold_15.846	Gvin1	2.93583	0.395687	2.89134	3.51E-95	2.74E-90	ANH79230.1 VLIG1 [Macrobrachium rosenbergii]
10	evm.TU.HiC_scaffold_16.653	evm.TU.HiC_scaffold_16.653	7.30285	1.51225	2.27176	1.35E-49	1.06E-44	-
11	evm.TU.HiC_scaffold_52.149	evm.TU.HiC_scaffold_52.149	3.13336	0.00478685	9.35442	0	0	-
11	evm.TU.HiC_scaffold_9.1051	evm.TU.HiC_scaffold_9.1051-FLT1	1.48169	0.00256825	9.17224	0	0	XP_045605396.1 vascular endothelial growth factor receptor 1-like isoform X1 [Procambarus clarkii]
11	evm.TU.HiC_scaffold_44.1174	evm.TU.HiC_scaffold_44.1174	3.11598	0.00573059	9.08679	0	0	-
11	evm.TU.HiC_scaffold_15.481	evm.TU.HiC_scaffold_15.481	1.72568	0.00393684	8.77591	0	0	XP_045609136.1 single Ig IL-1-related receptor-like isoform X6 [Procambarus clarkii]
11	evm.TU.HiC_scaffold_27.841	evm.TU.HiC_scaffold_27.841-Flt1	5.24979	0.0186649	8.13579	0	0	XP_027210235.1 vascular endothelial growth factor receptor 1-like isoform X1 [Penaeus vannamei]

## Sheet: Table 4
The results of GO enrichment for differentially expressed genes (DEGs) in each hemocyte cluster.
GO ID (level1)	GO Term (level1)	GO ID (level2)	GO Term (level2)	Gene Number(Cluster_0)	Gene List(Cluster_0)	Gene Number(Cluster_1)	Gene List(Cluster_1)	Gene Number(Cluster_10)	Gene List(Cluster_10)	Gene Number(Cluster_11)	Gene List(Cluster_11)	Gene Number(Cluster_2)	Gene List(Cluster_2)	Gene Number(Cluster_3)	Gene List(Cluster_3)	Gene Number(Cluster_4)	Gene List(Cluster_4)	Gene Number(Cluster_5)	Gene List(Cluster_5)	Gene Number(Cluster_6)	Gene List(Cluster_6)	Gene Number(Cluster_7)	Gene List(Cluster_7)	Gene Number(Cluster_8)	Gene List(Cluster_8)	Gene Number(Cluster_9)	Gene List(Cluster_9)
GO:0003674	Molecular Function	GO:0003774	cytoskeletal motor activity	2	evm.TU.HiC_scaffold_30.241(Myo31DF),evm.TU.HiC_scaffold_32.129(MYO1C)	0	--	0	--	2	evm.TU.HiC_scaffold_12.1214(14-3-3zeta),evm.TU.HiC_scaffold_32.129(MYO1C)	3	evm.TU.HiC_scaffold_10.301(Myo18a),evm.TU.HiC_scaffold_52.808(MYH10),evm.TU.HiC_scaffold_53.968(myo9aa)	2	evm.TU.HiC_scaffold_34.272(Mlc-c),evm.TU.HiC_scaffold_43.32(dod)	2	evm.TU.HiC_scaffold_12.1214(14-3-3zeta),evm.TU.HiC_scaffold_58.1763(MDN1)	3	evm.TU.HiC_scaffold_24.1097(DYNLRB2),evm.TU.HiC_scaffold_34.272(Mlc-c),evm.TU.HiC_scaffold_43.32(dod)	1	evm.TU.HiC_scaffold_30.241(Myo31DF)	3	evm.TU.HiC_scaffold_10.301(Myo18a),evm.TU.HiC_scaffold_29.498(Dhc64C),evm.TU.HiC_scaffold_52.808(MYH10)	2	evm.TU.HiC_scaffold_12.1214(14-3-3zeta),evm.TU.HiC_scaffold_30.241(Myo31DF)	2	evm.TU.HiC_scaffold_5.1607(KIF20A),evm.TU.HiC_scaffold_56.274(smc3)
GO:0003674	Molecular Function	GO:0003824	catalytic activity	73	evm.TU.HiC_scaffold_1.2025(--),evm.TU.HiC_scaffold_1.2027(--),evm.TU.HiC_scaffold_1.2697(TXNRD1),evm.TU.HiC_scaffold_11.947(GNBP1),evm.TU.HiC_scaffold_12.648(SPE),evm.TU.HiC_scaffold_13.1543(Zasp52),evm.TU.HiC_scaffold_13.464(--),evm.TU.HiC_scaffold_13.948(--),evm.TU.HiC_scaffold_14.1725(CDA),evm.TU.HiC_scaffold_14.501(--),evm.TU.HiC_scaffold_14.787(SPE),evm.TU.HiC_scaffold_15.1129(vha-17),evm.TU…	20	evm.TU.HiC_scaffold_10.628(rps7),evm.TU.HiC_scaffold_12.1198(Pgi),evm.TU.HiC_scaffold_13.237(Taldo1),evm.TU.HiC_scaffold_16.968(CCT5),evm.TU.HiC_scaffold_18.571(Rpia),evm.TU.HiC_scaffold_19.125(Rpn7),evm.TU.HiC_scaffold_2.1570(RPS3),evm.TU.HiC_scaffold_20.613(GstD1),evm.TU.HiC_scaffold_21.275(psmb4),evm.TU.HiC_scaffold_22.591(v1g240395),evm.TU.HiC_scaffold_25.517(akr1a1),evm.TU.HiC_scaffold_26.10…	30	evm.TU.HiC_scaffold_10.35(ier3ip1),evm.TU.HiC_scaffold_11.643(HINT1),evm.TU.HiC_scaffold_12.1243(smc1a),evm.TU.HiC_scaffold_13.1374(PSMD13),evm.TU.HiC_scaffold_14.964(hil-6),evm.TU.HiC_scaffold_15.846(Gvin1),evm.TU.HiC_scaffold_17.968(--),evm.TU.HiC_scaffold_19.769(Polr2f),evm.TU.HiC_scaffold_2.1138(NDUFA5),evm.TU.HiC_scaffold_20.613(GstD1),evm.TU.HiC_scaffold_21.578(Jafrac1),evm.TU.HiC_scaffold_…	72	evm.TU.HiC_scaffold_1.2025(--),evm.TU.HiC_scaffold_1.2027(--),evm.TU.HiC_scaffold_1.2160(nt5c2),evm.TU.HiC_scaffold_11.423(Ptprm),evm.TU.HiC_scaffold_11.479(PLA2G4A),evm.TU.HiC_scaffold_12.217(--),evm.TU.HiC_scaffold_14.1382(Ldh),evm.TU.HiC_scaffold_16.1316(--),evm.TU.HiC_scaffold_16.740(--),evm.TU.HiC_scaffold_18.1201(gpp),evm.TU.HiC_scaffold_19.125(Rpn7),evm.TU.HiC_scaffold_2.1535(Acsl4),evm.TU…	69	evm.TU.HiC_scaffold_10.244(shi),evm.TU.HiC_scaffold_10.253(E(bx)),evm.TU.HiC_scaffold_10.301(Myo18a),evm.TU.HiC_scaffold_11.479(PLA2G4A),evm.TU.HiC_scaffold_11168.1(UBAP2L),evm.TU.HiC_scaffold_12.1118(Eif4g3),evm.TU.HiC_scaffold_13.396(dom),evm.TU.HiC_scaffold_13.724(DBF4),evm.TU.HiC_scaffold_14.1727(MRM1),evm.TU.HiC_scaffold_14.753(ABHD17B),evm.TU.HiC_scaffold_14.964(hil-6),evm.TU.HiC_scaffold_1…	155	evm.TU.HiC_scaffold_1.2021(rnf181),evm.TU.HiC_scaffold_1.2356(psma2),evm.TU.HiC_scaffold_1.2372(dnph1),evm.TU.HiC_scaffold_10.141(--),evm.TU.HiC_scaffold_10.187(Sf3b6),evm.TU.HiC_scaffold_10.393(Rab3),evm.TU.HiC_scaffold_10.60(ube2ib),evm.TU.HiC_scaffold_10.628(rps7),evm.TU.HiC_scaffold_11.1180(Nca),evm.TU.HiC_scaffold_11.329(Atp5mc2),evm.TU.HiC_scaffold_11.479(PLA2G4A),evm.TU.HiC_scaffold_11.643…	130	evm.TU.HiC_scaffold_1.1721(Gapdh),evm.TU.HiC_scaffold_1.2021(rnf181),evm.TU.HiC_scaffold_1.2089(Slc12a2),evm.TU.HiC_scaffold_1.2160(nt5c2),evm.TU.HiC_scaffold_1.2753(ALDH3A1),evm.TU.HiC_scaffold_10.393(Rab3),evm.TU.HiC_scaffold_11.1200(Uggt1),evm.TU.HiC_scaffold_11.329(Atp5mc2),evm.TU.HiC_scaffold_11.476(PTGS2),evm.TU.HiC_scaffold_11.643(HINT1),evm.TU.HiC_scaffold_12.135(CtBP),evm.TU.HiC_scaffold…	134	evm.TU.HiC_scaffold_1.2021(rnf181),evm.TU.HiC_scaffold_1.2060(ETFA),evm.TU.HiC_scaffold_1.2356(psma2),evm.TU.HiC_scaffold_1.2372(dnph1),evm.TU.HiC_scaffold_10.141(--),evm.TU.HiC_scaffold_10.60(ube2ib),evm.TU.HiC_scaffold_11.864(Anpep),evm.TU.HiC_scaffold_11.917(Phm),evm.TU.HiC_scaffold_11.918(FOXRED2),evm.TU.HiC_scaffold_12.333(Oat),evm.TU.HiC_scaffold_12.798(RPL21),evm.TU.HiC_scaffold_13.1359(ES…	147	evm.TU.HiC_scaffold_1.1680(Frl),evm.TU.HiC_scaffold_1.2023(MMEL1),evm.TU.HiC_scaffold_1.2025(--),evm.TU.HiC_scaffold_1.2027(--),evm.TU.HiC_scaffold_10.259(NCU06207),evm.TU.HiC_scaffold_10.536(DAGLB),evm.TU.HiC_scaffold_11.1180(Nca),evm.TU.HiC_scaffold_11.354(RAB35),evm.TU.HiC_scaffold_11.423(Ptprm),evm.TU.HiC_scaffold_12.1248(PNKP),evm.TU.HiC_scaffold_12.135(CtBP),evm.TU.HiC_scaffold_12.217(--),e…	59	evm.TU.HiC_scaffold_10.244(shi),evm.TU.HiC_scaffold_10.301(Myo18a),evm.TU.HiC_scaffold_12.1118(Eif4g3),evm.TU.HiC_scaffold_12.287(Hsc70-5),evm.TU.HiC_scaffold_13.396(dom),evm.TU.HiC_scaffold_13.401(dom),evm.TU.HiC_scaffold_14.1727(MRM1),evm.TU.HiC_scaffold_14.1739(--),evm.TU.HiC_scaffold_14.753(ABHD17B),evm.TU.HiC_scaffold_15.488(CHD1),evm.TU.HiC_scaffold_18.17(hyou1),evm.TU.HiC_scaffold_18.18(hy…	125	evm.TU.HiC_scaffold_1.2025(--),evm.TU.HiC_scaffold_1.2027(--),evm.TU.HiC_scaffold_1.2089(Slc12a2),evm.TU.HiC_scaffold_1.2697(TXNRD1),evm.TU.HiC_scaffold_1.2753(ALDH3A1),evm.TU.HiC_scaffold_10.166(tdc-1),evm.TU.HiC_scaffold_11.1200(Uggt1),evm.TU.HiC_scaffold_11.423(Ptprm),evm.TU.HiC_scaffold_12.1233(PPAE),evm.TU.HiC_scaffold_12.1248(PNKP),evm.TU.HiC_scaffold_12.135(CtBP),evm.TU.HiC_scaffold_12.830…	51	evm.TU.HiC_scaffold_10.253(E(bx)),evm.TU.HiC_scaffold_13.396(dom),evm.TU.HiC_scaffold_13.724(DBF4),evm.TU.HiC_scaffold_13.823(--),evm.TU.HiC_scaffold_14.1329(KRTCAP2),evm.TU.HiC_scaffold_14.964(hil-6),evm.TU.HiC_scaffold_15.488(CHD1),evm.TU.HiC_scaffold_15.866(OXSR1),evm.TU.HiC_scaffold_16.606(APMAP),evm.TU.HiC_scaffold_18.17(hyou1),evm.TU.HiC_scaffold_2.1282(ATAD2B),evm.TU.HiC_scaffold_2.915(smo…
GO:0003674	Molecular Function	GO:0005198	structural molecule activity	6	evm.TU.HiC_scaffold_19.111(Arpc2),evm.TU.HiC_scaffold_19.340(VPS4A),evm.TU.HiC_scaffold_3.148(ANGPTL7),evm.TU.HiC_scaffold_3.152(--),evm.TU.HiC_scaffold_45.253(--),evm.TU.HiC_scaffold_48.1027(--)	7	evm.TU.HiC_scaffold_10.628(rps7),evm.TU.HiC_scaffold_19.125(Rpn7),evm.TU.HiC_scaffold_2.1570(RPS3),evm.TU.HiC_scaffold_20.529(RpL10),evm.TU.HiC_scaffold_21.275(psmb4),evm.TU.HiC_scaffold_4.565(psmc2),evm.TU.HiC_scaffold_40.27(TUB-2)	5	evm.TU.HiC_scaffold_13.1374(PSMD13),evm.TU.HiC_scaffold_26.678(DDX39B),evm.TU.HiC_scaffold_31.596(ctr9),evm.TU.HiC_scaffold_43.230(Dhx8),evm.TU.HiC_scaffold_60.126(--)	5	evm.TU.HiC_scaffold_19.125(Rpn7),evm.TU.HiC_scaffold_20.292(VPS13D),evm.TU.HiC_scaffold_29.727(--),evm.TU.HiC_scaffold_6.620(beta-Spec),evm.TU.HiC_scaffold_8.37(pnut)	7	evm.TU.HiC_scaffold_17.1023(Fit1),evm.TU.HiC_scaffold_25.749(CNOT3),evm.TU.HiC_scaffold_33.323(Epb41l3),evm.TU.HiC_scaffold_54.323(KHSRP),evm.TU.HiC_scaffold_60.126(--),evm.TU.HiC_scaffold_8.37(pnut),evm.TU.HiC_scaffold_8.38(SEPTIN7)	89	evm.TU.HiC_scaffold_10.329(RpL10A),evm.TU.HiC_scaffold_10.365(rps20),evm.TU.HiC_scaffold_10.628(rps7),evm.TU.HiC_scaffold_11.890(RPS5),evm.TU.HiC_scaffold_12.1017(RPL26L1),evm.TU.HiC_scaffold_12.798(RPL21),evm.TU.HiC_scaffold_13.1370(RPS15),evm.TU.HiC_scaffold_14.1147(RPS25),evm.TU.HiC_scaffold_14.765(RpL8),evm.TU.HiC_scaffold_16.1400(Parcxpwex01),evm.TU.HiC_scaffold_16.89(RpL17),evm.TU.HiC_scaff…	12	evm.TU.HiC_scaffold_1.2018(psmd11a),evm.TU.HiC_scaffold_19.91(Casp2),evm.TU.HiC_scaffold_21.275(psmb4),evm.TU.HiC_scaffold_26.678(DDX39B),evm.TU.HiC_scaffold_36.17(DDX39B),evm.TU.HiC_scaffold_39.486(--),evm.TU.HiC_scaffold_40.305(acdh-11),evm.TU.HiC_scaffold_44.2411(NARS),evm.TU.HiC_scaffold_47.38(EIF3B),evm.TU.HiC_scaffold_58.1763(MDN1),evm.TU.HiC_scaffold_58.2073(PINX1),evm.TU.HiC_scaffold_7.74…	38	evm.TU.HiC_scaffold_12.798(RPL21),evm.TU.HiC_scaffold_14.1147(RPS25),evm.TU.HiC_scaffold_14.765(RpL8),evm.TU.HiC_scaffold_16.1400(Parcxpwex01),evm.TU.HiC_scaffold_2.643(RPL35A),evm.TU.HiC_scaffold_20.813(rpl36a),evm.TU.HiC_scaffold_27.276(RpLP1),evm.TU.HiC_scaffold_27.8(RpS9),evm.TU.HiC_scaffold_28.335(SPCS1),evm.TU.HiC_scaffold_32.534(lamtor2-a),evm.TU.HiC_scaffold_34.272(Mlc-c),evm.TU.HiC_scaff…	12	evm.TU.HiC_scaffold_1.1680(Frl),evm.TU.HiC_scaffold_14.1366(Vcp),evm.TU.HiC_scaffold_19.340(VPS4A),evm.TU.HiC_scaffold_25.719(PDCD10),evm.TU.HiC_scaffold_29.1071(alphaTub85E),evm.TU.HiC_scaffold_29.727(--),evm.TU.HiC_scaffold_3.148(ANGPTL7),evm.TU.HiC_scaffold_3.152(--),evm.TU.HiC_scaffold_51.1358(--),evm.TU.HiC_scaffold_56.256(Pdcd6ip),evm.TU.HiC_scaffold_6.620(beta-Spec),evm.TU.HiC_scaffold_60.…	10	evm.TU.HiC_scaffold_17.1022(Fit1),evm.TU.HiC_scaffold_17.1023(Fit1),evm.TU.HiC_scaffold_29.498(Dhc64C),evm.TU.HiC_scaffold_33.323(Epb41l3),evm.TU.HiC_scaffold_36.17(DDX39B),evm.TU.HiC_scaffold_4.683(alpha-Spec),evm.TU.HiC_scaffold_47.41(syd),evm.TU.HiC_scaffold_54.323(KHSRP),evm.TU.HiC_scaffold_60.126(--),evm.TU.HiC_scaffold_8.37(pnut)	12	evm.TU.HiC_scaffold_14.1366(Vcp),evm.TU.HiC_scaffold_19.111(Arpc2),evm.TU.HiC_scaffold_19.340(VPS4A),evm.TU.HiC_scaffold_25.719(PDCD10),evm.TU.HiC_scaffold_29.1071(alphaTub85E),evm.TU.HiC_scaffold_29.727(--),evm.TU.HiC_scaffold_3.148(ANGPTL7),evm.TU.HiC_scaffold_3.152(--),evm.TU.HiC_scaffold_44.2411(NARS),evm.TU.HiC_scaffold_48.1027(--),evm.TU.HiC_scaffold_60.126(--),evm.TU.HiC_scaffold_7.834(VPS…	7	evm.TU.HiC_scaffold_25.749(CNOT3),evm.TU.HiC_scaffold_26.678(DDX39B),evm.TU.HiC_scaffold_31.596(ctr9),evm.TU.HiC_scaffold_35.537(RpS8),evm.TU.HiC_scaffold_51.1137(Lam),evm.TU.HiC_scaffold_54.323(KHSRP),evm.TU.HiC_scaffold_8.37(pnut)
GO:0003674	Molecular Function	GO:0005215	transporter activity	21	evm.TU.HiC_scaffold_1.2618(slc16a12),evm.TU.HiC_scaffold_10.418(SLC16A3),evm.TU.HiC_scaffold_11.1093(pyx),evm.TU.HiC_scaffold_12.1209(ClC-a),evm.TU.HiC_scaffold_13.1285(MFSD14A),evm.TU.HiC_scaffold_15.1129(vha-17),evm.TU.HiC_scaffold_19.340(VPS4A),evm.TU.HiC_scaffold_2.1676(--),evm.TU.HiC_scaffold_21.533(Abcc5),evm.TU.HiC_scaffold_21.555(SLC17A5),evm.TU.HiC_scaffold_26.965(pyx),evm.TU.HiC_scaffol…	4	evm.TU.HiC_scaffold_10.185(Slc25a44),evm.TU.HiC_scaffold_26.1006(GstD5),evm.TU.HiC_scaffold_32.529(ND-ACP),evm.TU.HiC_scaffold_56.133(VhaSFD)	8	evm.TU.HiC_scaffold_12.1243(smc1a),evm.TU.HiC_scaffold_2.1138(NDUFA5),evm.TU.HiC_scaffold_26.678(DDX39B),evm.TU.HiC_scaffold_31.596(ctr9),evm.TU.HiC_scaffold_40.528(SEC62),evm.TU.HiC_scaffold_47.259(bai),evm.TU.HiC_scaffold_54.1249(NDUFB5),evm.TU.HiC_scaffold_60.76(--)	10	evm.TU.HiC_scaffold_3.267(Letm1),evm.TU.HiC_scaffold_31.503(CALM1),evm.TU.HiC_scaffold_44.1060(AdipoR),evm.TU.HiC_scaffold_45.263(Abca5),evm.TU.HiC_scaffold_5.1629(SLC41A1),evm.TU.HiC_scaffold_51.1448(Atpalpha),evm.TU.HiC_scaffold_52.787(--),evm.TU.HiC_scaffold_54.765(COX4I2),evm.TU.HiC_scaffold_56.89(--),evm.TU.HiC_scaffold_9.779(Bmcp)	7	evm.TU.HiC_scaffold_25.749(CNOT3),evm.TU.HiC_scaffold_25.907(TAF3),evm.TU.HiC_scaffold_44.1062(--),evm.TU.HiC_scaffold_44.1190(SEPTIN9),evm.TU.HiC_scaffold_5.1629(SLC41A1),evm.TU.HiC_scaffold_53.968(myo9aa),evm.TU.HiC_scaffold_6.918(ATP2B3)	34	evm.TU.HiC_scaffold_11.329(Atp5mc2),evm.TU.HiC_scaffold_12.1243(smc1a),evm.TU.HiC_scaffold_13.1716(Uqcrh),evm.TU.HiC_scaffold_14.1271(Ndufa8),evm.TU.HiC_scaffold_14.1274(Ninj1),evm.TU.HiC_scaffold_14.1754(TOMM20),evm.TU.HiC_scaffold_16.964(--),evm.TU.HiC_scaffold_2.1251(ATP5F1D),evm.TU.HiC_scaffold_25.729(Slc5a12),evm.TU.HiC_scaffold_25.895(SERCA),evm.TU.HiC_scaffold_26.1006(GstD5),evm.TU.HiC_sca…	37	evm.TU.HiC_scaffold_1.2089(Slc12a2),evm.TU.HiC_scaffold_10.357(slc30a7-a),evm.TU.HiC_scaffold_11.329(Atp5mc2),evm.TU.HiC_scaffold_12.646(pyx),evm.TU.HiC_scaffold_13.1716(Uqcrh),evm.TU.HiC_scaffold_20.772(dlst),evm.TU.HiC_scaffold_21.555(SLC17A5),evm.TU.HiC_scaffold_21.573(--),evm.TU.HiC_scaffold_25.704(CarT),evm.TU.HiC_scaffold_26.14(DHX38),evm.TU.HiC_scaffold_26.290(Uqcrq),evm.TU.HiC_scaffold_26…	37	evm.TU.HiC_scaffold_11.756(Vha36-1),evm.TU.HiC_scaffold_13.1716(Uqcrh),evm.TU.HiC_scaffold_14.1271(Ndufa8),evm.TU.HiC_scaffold_14.1274(Ninj1),evm.TU.HiC_scaffold_14.1561(--),evm.TU.HiC_scaffold_14.1569(chmp1),evm.TU.HiC_scaffold_16.964(--),evm.TU.HiC_scaffold_18.155(--),evm.TU.HiC_scaffold_18.158(ATPsynF),evm.TU.HiC_scaffold_2.1251(ATP5F1D),evm.TU.HiC_scaffold_2.198(--),evm.TU.HiC_scaffold_2.825(…	35	evm.TU.HiC_scaffold_1.2618(slc16a12),evm.TU.HiC_scaffold_10.418(SLC16A3),evm.TU.HiC_scaffold_11.1091(pyx),evm.TU.HiC_scaffold_11.1093(pyx),evm.TU.HiC_scaffold_12.430(FAIM2),evm.TU.HiC_scaffold_14.1366(Vcp),evm.TU.HiC_scaffold_14.1533(Inx2),evm.TU.HiC_scaffold_14.682(Inx7),evm.TU.HiC_scaffold_16.1291(FPV046),evm.TU.HiC_scaffold_17.38(slc36a4),evm.TU.HiC_scaffold_19.340(VPS4A),evm.TU.HiC_scaffold_2…	6	evm.TU.HiC_scaffold_21.555(SLC17A5),evm.TU.HiC_scaffold_23.199(NLRP3),evm.TU.HiC_scaffold_29.498(Dhc64C),evm.TU.HiC_scaffold_36.17(DDX39B),evm.TU.HiC_scaffold_44.1062(--),evm.TU.HiC_scaffold_44.1190(SEPTIN9)	35	evm.TU.HiC_scaffold_1.1361(Slc28a3),evm.TU.HiC_scaffold_1.2089(Slc12a2),evm.TU.HiC_scaffold_10.418(SLC16A3),evm.TU.HiC_scaffold_11.1091(pyx),evm.TU.HiC_scaffold_11.1093(pyx),evm.TU.HiC_scaffold_12.430(FAIM2),evm.TU.HiC_scaffold_14.1366(Vcp),evm.TU.HiC_scaffold_14.1533(Inx2),evm.TU.HiC_scaffold_14.1537(shakB),evm.TU.HiC_scaffold_14.682(Inx7),evm.TU.HiC_scaffold_19.340(VPS4A),evm.TU.HiC_scaffold_2.…	11	evm.TU.HiC_scaffold_10.248(ATP8B2),evm.TU.HiC_scaffold_14.1274(Ninj1),evm.TU.HiC_scaffold_25.749(CNOT3),evm.TU.HiC_scaffold_25.895(SERCA),evm.TU.HiC_scaffold_26.678(DDX39B),evm.TU.HiC_scaffold_29.255(DNAJC3),evm.TU.HiC_scaffold_31.596(ctr9),evm.TU.HiC_scaffold_42.216(Smc4),evm.TU.HiC_scaffold_5.1110(h1-0-b),evm.TU.HiC_scaffold_56.274(smc3),evm.TU.HiC_scaffold_7.831(prpf39)
GO:0003674	Molecular Function	GO:0005488	binding	95	evm.TU.HiC_scaffold_1.2263(Gulp1),evm.TU.HiC_scaffold_1.2634(CYRIB),evm.TU.HiC_scaffold_1.2697(TXNRD1),evm.TU.HiC_scaffold_10.516(ETS1),evm.TU.HiC_scaffold_11.1093(pyx),evm.TU.HiC_scaffold_11.947(GNBP1),evm.TU.HiC_scaffold_12.1221(CdGAPr),evm.TU.HiC_scaffold_13.1543(Zasp52),evm.TU.HiC_scaffold_13.464(--),evm.TU.HiC_scaffold_14.1725(CDA),evm.TU.HiC_scaffold_14.501(--),evm.TU.HiC_scaffold_14.972(DA…	31	evm.TU.HiC_scaffold_10.628(rps7),evm.TU.HiC_scaffold_12.1198(Pgi),evm.TU.HiC_scaffold_13.755(alyref),evm.TU.HiC_scaffold_16.968(CCT5),evm.TU.HiC_scaffold_18.209(eif3k),evm.TU.HiC_scaffold_18.232(pdcl3),evm.TU.HiC_scaffold_18.571(Rpia),evm.TU.HiC_scaffold_19.125(Rpn7),evm.TU.HiC_scaffold_2.1570(RPS3),evm.TU.HiC_scaffold_20.529(RpL10),evm.TU.HiC_scaffold_20.613(GstD1),evm.TU.HiC_scaffold_21.275(psm…	53	evm.TU.HiC_scaffold_10.35(ier3ip1),evm.TU.HiC_scaffold_10.83(--),evm.TU.HiC_scaffold_12.1243(smc1a),evm.TU.HiC_scaffold_13.1374(PSMD13),evm.TU.HiC_scaffold_14.1353(Mki67),evm.TU.HiC_scaffold_14.964(hil-6),evm.TU.HiC_scaffold_15.846(Gvin1),evm.TU.HiC_scaffold_16.655(--),evm.TU.HiC_scaffold_18.209(eif3k),evm.TU.HiC_scaffold_19.769(Polr2f),evm.TU.HiC_scaffold_20.613(GstD1),evm.TU.HiC_scaffold_21.350…	106	evm.TU.HiC_scaffold_1.1246(mys),evm.TU.HiC_scaffold_1.1249(mys),evm.TU.HiC_scaffold_1.2160(nt5c2),evm.TU.HiC_scaffold_10.49(--),evm.TU.HiC_scaffold_10.516(ETS1),evm.TU.HiC_scaffold_11.423(Ptprm),evm.TU.HiC_scaffold_11.479(PLA2G4A),evm.TU.HiC_scaffold_12.1214(14-3-3zeta),evm.TU.HiC_scaffold_12.467(arhgap21),evm.TU.HiC_scaffold_15.481(--),evm.TU.HiC_scaffold_18.1201(gpp),evm.TU.HiC_scaffold_19.125(…	133	evm.TU.HiC_scaffold_10.244(shi),evm.TU.HiC_scaffold_10.253(E(bx)),evm.TU.HiC_scaffold_10.272(SOS1),evm.TU.HiC_scaffold_10.301(Myo18a),evm.TU.HiC_scaffold_11.1158(Mta1),evm.TU.HiC_scaffold_11.176(CAMSAP1),evm.TU.HiC_scaffold_11.479(PLA2G4A),evm.TU.HiC_scaffold_11168.1(UBAP2L),evm.TU.HiC_scaffold_12.1118(Eif4g3),evm.TU.HiC_scaffold_12.1507(ZMYND8),evm.TU.HiC_scaffold_12.401(--),evm.TU.HiC_scaffold_…	268	evm.TU.HiC_scaffold_1.2021(rnf181),evm.TU.HiC_scaffold_1.2356(psma2),evm.TU.HiC_scaffold_1.2372(dnph1),evm.TU.HiC_scaffold_1.2398(BRAFLDRAFT_114851),evm.TU.HiC_scaffold_1.2755(CBX3),evm.TU.HiC_scaffold_1.584(--),evm.TU.HiC_scaffold_10.141(--),evm.TU.HiC_scaffold_10.187(Sf3b6),evm.TU.HiC_scaffold_10.329(RpL10A),evm.TU.HiC_scaffold_10.356(Poldip3),evm.TU.HiC_scaffold_10.365(rps20),evm.TU.HiC_scaffo…	203	evm.TU.HiC_scaffold_1.1721(Gapdh),evm.TU.HiC_scaffold_1.2018(psmd11a),evm.TU.HiC_scaffold_1.2021(rnf181),evm.TU.HiC_scaffold_1.2160(nt5c2),evm.TU.HiC_scaffold_1.2634(CYRIB),evm.TU.HiC_scaffold_1.2637(sn),evm.TU.HiC_scaffold_10.345(--),evm.TU.HiC_scaffold_10.356(Poldip3),evm.TU.HiC_scaffold_10.357(slc30a7-a),evm.TU.HiC_scaffold_10.393(Rab3),evm.TU.HiC_scaffold_10.511(C3G),evm.TU.HiC_scaffold_11.12…	153	evm.TU.HiC_scaffold_1.2021(rnf181),evm.TU.HiC_scaffold_1.2060(ETFA),evm.TU.HiC_scaffold_1.2263(Gulp1),evm.TU.HiC_scaffold_1.2356(psma2),evm.TU.HiC_scaffold_1.2372(dnph1),evm.TU.HiC_scaffold_1.2637(sn),evm.TU.HiC_scaffold_10.141(--),evm.TU.HiC_scaffold_10.417(Mycbp),evm.TU.HiC_scaffold_10.509(pfdn1),evm.TU.HiC_scaffold_10.60(ube2ib),evm.TU.HiC_scaffold_11.864(Anpep),evm.TU.HiC_scaffold_11.917(Phm)…	228	evm.TU.HiC_scaffold_1.1246(mys),evm.TU.HiC_scaffold_1.1249(mys),evm.TU.HiC_scaffold_1.1680(Frl),evm.TU.HiC_scaffold_1.2634(CYRIB),evm.TU.HiC_scaffold_10.259(NCU06207),evm.TU.HiC_scaffold_10.516(ETS1),evm.TU.HiC_scaffold_10.536(DAGLB),evm.TU.HiC_scaffold_10.616(DOCK1),evm.TU.HiC_scaffold_11.1091(pyx),evm.TU.HiC_scaffold_11.1093(pyx),evm.TU.HiC_scaffold_11.1168(--),evm.TU.HiC_scaffold_11.1180(Nca),…	118	evm.TU.HiC_scaffold_10.244(shi),evm.TU.HiC_scaffold_10.272(SOS1),evm.TU.HiC_scaffold_10.301(Myo18a),evm.TU.HiC_scaffold_11.1158(Mta1),evm.TU.HiC_scaffold_11.1162(osp),evm.TU.HiC_scaffold_11.176(CAMSAP1),evm.TU.HiC_scaffold_12.1118(Eif4g3),evm.TU.HiC_scaffold_12.1190(Canx),evm.TU.HiC_scaffold_12.1507(ZMYND8),evm.TU.HiC_scaffold_12.287(Hsc70-5),evm.TU.HiC_scaffold_12.321(--),evm.TU.HiC_scaffold_12.…	186	evm.TU.HiC_scaffold_1.1249(mys),evm.TU.HiC_scaffold_1.2634(CYRIB),evm.TU.HiC_scaffold_1.2697(TXNRD1),evm.TU.HiC_scaffold_10.166(tdc-1),evm.TU.HiC_scaffold_10.511(C3G),evm.TU.HiC_scaffold_10.516(ETS1),evm.TU.HiC_scaffold_10.616(DOCK1),evm.TU.HiC_scaffold_11.1091(pyx),evm.TU.HiC_scaffold_11.1093(pyx),evm.TU.HiC_scaffold_11.1200(Uggt1),evm.TU.HiC_scaffold_11.423(Ptprm),evm.TU.HiC_scaffold_12.1214(14…	114	evm.TU.HiC_scaffold_1.2755(CBX3),evm.TU.HiC_scaffold_1.584(--),evm.TU.HiC_scaffold_10.253(E(bx)),evm.TU.HiC_scaffold_10.272(SOS1),evm.TU.HiC_scaffold_10.356(Poldip3),evm.TU.HiC_scaffold_10.83(--),evm.TU.HiC_scaffold_11.1158(Mta1),evm.TU.HiC_scaffold_12.1519(hil-6),evm.TU.HiC_scaffold_12.1520(hil-6),evm.TU.HiC_scaffold_13.1066(--),evm.TU.HiC_scaffold_13.1319(--),evm.TU.HiC_scaffold_13.396(dom),evm…
GO:0003674	Molecular Function	GO:0016209	antioxidant activity	5	evm.TU.HiC_scaffold_1.2697(TXNRD1),evm.TU.HiC_scaffold_18.275(Selenow),evm.TU.HiC_scaffold_44.254(GPX3),evm.TU.HiC_scaffold_57.163(Hpgds),evm.TU.HiC_scaffold_60.207(ybiW)	0	--	4	evm.TU.HiC_scaffold_21.578(Jafrac1),evm.TU.HiC_scaffold_27.485(SOD2),evm.TU.HiC_scaffold_29.563(--),evm.TU.HiC_scaffold_57.949(Trx-2)	3	evm.TU.HiC_scaffold_21.578(Jafrac1),evm.TU.HiC_scaffold_58.2455(dpyd),evm.TU.HiC_scaffold_60.207(ybiW)	1	evm.TU.HiC_scaffold_12.1118(Eif4g3)	7	evm.TU.HiC_scaffold_13.2381(PRDX6),evm.TU.HiC_scaffold_14.1373(Park7),evm.TU.HiC_scaffold_27.485(SOD2),evm.TU.HiC_scaffold_29.563(--),evm.TU.HiC_scaffold_45.172(Pdi),evm.TU.HiC_scaffold_57.949(Trx-2),evm.TU.HiC_scaffold_58.1692(MGST1)	4	evm.TU.HiC_scaffold_28.14(Txndc5),evm.TU.HiC_scaffold_3.146(CaBP1),evm.TU.HiC_scaffold_39.600(PDIA3),evm.TU.HiC_scaffold_45.172(Pdi)	6	evm.TU.HiC_scaffold_11.918(FOXRED2),evm.TU.HiC_scaffold_14.1373(Park7),evm.TU.HiC_scaffold_2.1287(DLD),evm.TU.HiC_scaffold_22.567(GPX1),evm.TU.HiC_scaffold_44.254(GPX3),evm.TU.HiC_scaffold_57.949(Trx-2)	7	evm.TU.HiC_scaffold_18.275(Selenow),evm.TU.HiC_scaffold_21.578(Jafrac1),evm.TU.HiC_scaffold_22.567(GPX1),evm.TU.HiC_scaffold_57.163(Hpgds),evm.TU.HiC_scaffold_58.1692(MGST1),evm.TU.HiC_scaffold_58.2455(dpyd),evm.TU.HiC_scaffold_60.207(ybiW)	2	evm.TU.HiC_scaffold_12.1118(Eif4g3),evm.TU.HiC_scaffold_21.131(Mical)	8	evm.TU.HiC_scaffold_1.2697(TXNRD1),evm.TU.HiC_scaffold_18.275(Selenow),evm.TU.HiC_scaffold_21.578(Jafrac1),evm.TU.HiC_scaffold_22.567(GPX1),evm.TU.HiC_scaffold_3.146(CaBP1),evm.TU.HiC_scaffold_57.163(Hpgds),evm.TU.HiC_scaffold_58.2455(dpyd),evm.TU.HiC_scaffold_60.207(ybiW)	1	evm.TU.HiC_scaffold_27.485(SOD2)
GO:0003674	Molecular Function	GO:0031386	protein tag	0	--	0	--	0	--	0	--	0	--	4	evm.TU.HiC_scaffold_19.33(Atg12),evm.TU.HiC_scaffold_2.915(smo-1),evm.TU.HiC_scaffold_46.455(Nedd8),evm.TU.HiC_scaffold_8.1123(RpS27A)	0	--	2	evm.TU.HiC_scaffold_46.455(Nedd8),evm.TU.HiC_scaffold_8.1123(RpS27A)	1	evm.TU.HiC_scaffold_48.546(GABARAP)	0	--	0	--	1	evm.TU.HiC_scaffold_2.915(smo-1)
GO:0003674	Molecular Function	GO:0038024	cargo receptor activity	1	evm.TU.HiC_scaffold_1.2263(Gulp1)	0	--	0	--	1	evm.TU.HiC_scaffold_54.616(F26E4.3)	0	--	1	evm.TU.HiC_scaffold_54.616(F26E4.3)	1	evm.TU.HiC_scaffold_42.70(Surf4)	1	evm.TU.HiC_scaffold_1.2263(Gulp1)	3	evm.TU.HiC_scaffold_44.1124(SORL1),evm.TU.HiC_scaffold_54.616(F26E4.3),evm.TU.HiC_scaffold_59.912(--)	1	evm.TU.HiC_scaffold_44.1124(SORL1)	1	evm.TU.HiC_scaffold_54.616(F26E4.3)	0	--
GO:0003674	Molecular Function	GO:0044183	protein folding chaperone	0	--	2	evm.TU.HiC_scaffold_16.968(CCT5),evm.TU.HiC_scaffold_18.232(pdcl3)	0	--	0	--	0	--	1	evm.TU.HiC_scaffold_6.399(Hsp60A)	6	evm.TU.HiC_scaffold_25.131(CCT6),evm.TU.HiC_scaffold_4.1150(CCT3),evm.TU.HiC_scaffold_46.1164(CCT4),evm.TU.HiC_scaffold_46.1687(Calr),evm.TU.HiC_scaffold_5.1625(CCT7),evm.TU.HiC_scaffold_6.399(Hsp60A)	0	--	0	--	0	--	0	--	1	evm.TU.HiC_scaffold_46.1687(Calr)
GO:0003674	Molecular Function	GO:0045182	translation regulator activity	1	evm.TU.HiC_scaffold_53.373(Ell)	4	evm.TU.HiC_scaffold_18.209(eif3k),evm.TU.HiC_scaffold_20.529(RpL10),evm.TU.HiC_scaffold_22.591(v1g240395),evm.TU.HiC_scaffold_56.34(eif3eb)	2	evm.TU.HiC_scaffold_18.209(eif3k),evm.TU.HiC_scaffold_56.34(eif3eb)	1	evm.TU.HiC_scaffold_43.682(EEF2K)	2	evm.TU.HiC_scaffold_3.13(GSPT1),evm.TU.HiC_scaffold_5.1656(--)	20	evm.TU.HiC_scaffold_11.917(Phm),evm.TU.HiC_scaffold_12.1197(rap-1),evm.TU.HiC_scaffold_14.1349(EEF1E1),evm.TU.HiC_scaffold_14.874(eEF1delta),evm.TU.HiC_scaffold_2.1584(EIF4A2),evm.TU.HiC_scaffold_20.529(RpL10),evm.TU.HiC_scaffold_27.269(eef1a),evm.TU.HiC_scaffold_3.81(eIF3f1),evm.TU.HiC_scaffold_40.165(eIF-5A),evm.TU.HiC_scaffold_43.682(EEF2K),evm.TU.HiC_scaffold_46.1489(eef1b),evm.TU.HiC_scaffol…	12	evm.TU.HiC_scaffold_13.1962(EIF2S2),evm.TU.HiC_scaffold_14.1349(EEF1E1),evm.TU.HiC_scaffold_18.20(--),evm.TU.HiC_scaffold_2.545(eIF3-S8),evm.TU.HiC_scaffold_20.939(mcts1),evm.TU.HiC_scaffold_22.591(v1g240395),evm.TU.HiC_scaffold_26.251(eIF2gamma),evm.TU.HiC_scaffold_27.848(eIF1),evm.TU.HiC_scaffold_47.38(EIF3B),evm.TU.HiC_scaffold_47.400(EIF4G2),evm.TU.HiC_scaffold_56.105(EIF5B),evm.TU.HiC_scaffo…	5	evm.TU.HiC_scaffold_11.917(Phm),evm.TU.HiC_scaffold_40.165(eIF-5A),evm.TU.HiC_scaffold_46.1489(eef1b),evm.TU.HiC_scaffold_49.356(eEF1gamma),evm.TU.HiC_scaffold_9.1045(AAEL007945)	4	evm.TU.HiC_scaffold_13.1536(racC),evm.TU.HiC_scaffold_20.769(SYT6),evm.TU.HiC_scaffold_44.2183(--),evm.TU.HiC_scaffold_44.2487(PTBP1)	1	evm.TU.HiC_scaffold_3.13(GSPT1)	3	evm.TU.HiC_scaffold_13.1536(racC),evm.TU.HiC_scaffold_44.2487(PTBP1),evm.TU.HiC_scaffold_51.65(eif6)	0	--
GO:0003674	Molecular Function	GO:0060089	molecular transducer activity	6	evm.TU.HiC_scaffold_3.550(NPC1),evm.TU.HiC_scaffold_44.1060(AdipoR),evm.TU.HiC_scaffold_45.250(moody),evm.TU.HiC_scaffold_53.744(Atp6v0a1),evm.TU.HiC_scaffold_58.2147(--),evm.TU.HiC_scaffold_60.1116(mthl1)	0	--	1	evm.TU.HiC_scaffold_40.528(SEC62)	11	evm.TU.HiC_scaffold_15.481(--),evm.TU.HiC_scaffold_27.300(FLT1),evm.TU.HiC_scaffold_27.841(Flt1),evm.TU.HiC_scaffold_42.47(--),evm.TU.HiC_scaffold_44.1060(AdipoR),evm.TU.HiC_scaffold_45.250(moody),evm.TU.HiC_scaffold_48.1001(Hr96),evm.TU.HiC_scaffold_58.2510(--),evm.TU.HiC_scaffold_58.2514(tie2),evm.TU.HiC_scaffold_9.1051(FLT1),evm.TU.HiC_scaffold_9.1457(Ptpra)	2	evm.TU.HiC_scaffold_47.234(KIAA1324L),evm.TU.HiC_scaffold_6.313(ADGRG6)	4	evm.TU.HiC_scaffold_23.664(--),evm.TU.HiC_scaffold_47.234(KIAA1324L),evm.TU.HiC_scaffold_55.774(mthl1),evm.TU.HiC_scaffold_60.669(gnb2l1)	4	evm.TU.HiC_scaffold_20.408(--),evm.TU.HiC_scaffold_23.664(--),evm.TU.HiC_scaffold_25.445(itga5),evm.TU.HiC_scaffold_58.2147(--)	1	evm.TU.HiC_scaffold_23.136(DERL1)	13	evm.TU.HiC_scaffold_18.713(--),evm.TU.HiC_scaffold_25.445(itga5),evm.TU.HiC_scaffold_27.300(FLT1),evm.TU.HiC_scaffold_3.1038(lat-2),evm.TU.HiC_scaffold_42.47(--),evm.TU.HiC_scaffold_44.1060(AdipoR),evm.TU.HiC_scaffold_44.1124(SORL1),evm.TU.HiC_scaffold_45.250(moody),evm.TU.HiC_scaffold_47.244(--),evm.TU.HiC_scaffold_48.1001(Hr96),evm.TU.HiC_scaffold_58.2514(tie2),evm.TU.HiC_scaffold_60.1116(mthl1…	3	evm.TU.HiC_scaffold_44.1124(SORL1),evm.TU.HiC_scaffold_58.2514(tie2),evm.TU.HiC_scaffold_6.313(ADGRG6)	12	evm.TU.HiC_scaffold_14.1537(shakB),evm.TU.HiC_scaffold_18.713(--),evm.TU.HiC_scaffold_25.445(itga5),evm.TU.HiC_scaffold_27.300(FLT1),evm.TU.HiC_scaffold_3.1038(lat-2),evm.TU.HiC_scaffold_44.27(--),evm.TU.HiC_scaffold_45.250(moody),evm.TU.HiC_scaffold_47.244(--),evm.TU.HiC_scaffold_53.744(Atp6v0a1),evm.TU.HiC_scaffold_58.2147(--),evm.TU.HiC_scaffold_58.2514(tie2),evm.TU.HiC_scaffold_60.1116(mthl1)	1	evm.TU.HiC_scaffold_6.313(ADGRG6)
GO:0003674	Molecular Function	GO:0060090	molecular adaptor activity	2	evm.TU.HiC_scaffold_1.2263(Gulp1),evm.TU.HiC_scaffold_21.591(Sh3beta)	0	--	2	evm.TU.HiC_scaffold_22.829(ARHGAP6),evm.TU.HiC_scaffold_31.596(ctr9)	4	evm.TU.HiC_scaffold_30.98(numb),evm.TU.HiC_scaffold_52.691(drk),evm.TU.HiC_scaffold_56.136(GATAD2A),evm.TU.HiC_scaffold_58.1880(Ptpn11)	1	evm.TU.HiC_scaffold_22.828(--)	6	evm.TU.HiC_scaffold_2.915(smo-1),evm.TU.HiC_scaffold_31.596(ctr9),evm.TU.HiC_scaffold_42.66(Rsl1d1),evm.TU.HiC_scaffold_58.1880(Ptpn11),evm.TU.HiC_scaffold_60.669(gnb2l1),evm.TU.HiC_scaffold_7.173(Actn)	6	evm.TU.HiC_scaffold_1.2637(sn),evm.TU.HiC_scaffold_18.274(Stx12),evm.TU.HiC_scaffold_42.66(Rsl1d1),evm.TU.HiC_scaffold_42.70(Surf4),evm.TU.HiC_scaffold_53.430(PSMD2),evm.TU.HiC_scaffold_58.1880(Ptpn11)	6	evm.TU.HiC_scaffold_1.2263(Gulp1),evm.TU.HiC_scaffold_1.2637(sn),evm.TU.HiC_scaffold_21.591(Sh3beta),evm.TU.HiC_scaffold_40.398(Mapre1),evm.TU.HiC_scaffold_53.210(arpc4),evm.TU.HiC_scaffold_8.1(SdhD)	6	evm.TU.HiC_scaffold_14.1366(Vcp),evm.TU.HiC_scaffold_21.591(Sh3beta),evm.TU.HiC_scaffold_30.59(SDCBP),evm.TU.HiC_scaffold_32.380(pat-4),evm.TU.HiC_scaffold_52.691(drk),evm.TU.HiC_scaffold_54.938(CEBPG)	3	evm.TU.HiC_scaffold_22.828(--),evm.TU.HiC_scaffold_30.98(numb),evm.TU.HiC_scaffold_47.41(syd)	5	evm.TU.HiC_scaffold_14.1366(Vcp),evm.TU.HiC_scaffold_18.274(Stx12),evm.TU.HiC_scaffold_30.59(SDCBP),evm.TU.HiC_scaffold_32.380(pat-4),evm.TU.HiC_scaffold_52.691(drk)	3	evm.TU.HiC_scaffold_2.915(smo-1),evm.TU.HiC_scaffold_22.828(--),evm.TU.HiC_scaffold_31.596(ctr9)
GO:0003674	Molecular Function	GO:0098772	molecular function regulator	22	evm.TU.HiC_scaffold_12.1221(CdGAPr),evm.TU.HiC_scaffold_13.464(--),evm.TU.HiC_scaffold_26.9(Oaz1),evm.TU.HiC_scaffold_28.619(unc-94),evm.TU.HiC_scaffold_29.459(--),evm.TU.HiC_scaffold_29.465(--),evm.TU.HiC_scaffold_3.148(ANGPTL7),evm.TU.HiC_scaffold_30.262(Dgkq),evm.TU.HiC_scaffold_31.449(ppp1r3b),evm.TU.HiC_scaffold_4.1145(--),evm.TU.HiC_scaffold_43.673(Prkag2),evm.TU.HiC_scaffold_44.476(--),evm…	7	evm.TU.HiC_scaffold_10.628(rps7),evm.TU.HiC_scaffold_12.1198(Pgi),evm.TU.HiC_scaffold_13.755(alyref),evm.TU.HiC_scaffold_19.125(Rpn7),evm.TU.HiC_scaffold_30.279(CRIP1),evm.TU.HiC_scaffold_54.1220(CG9286),evm.TU.HiC_scaffold_56.133(VhaSFD)	3	evm.TU.HiC_scaffold_22.829(ARHGAP6),evm.TU.HiC_scaffold_54.1220(CG9286),evm.TU.HiC_scaffold_9.1655(F07F6.4)	19	evm.TU.HiC_scaffold_1.2737(Rgs7),evm.TU.HiC_scaffold_12.1214(14-3-3zeta),evm.TU.HiC_scaffold_12.467(arhgap21),evm.TU.HiC_scaffold_18.1201(gpp),evm.TU.HiC_scaffold_19.125(Rpn7),evm.TU.HiC_scaffold_20.948(--),evm.TU.HiC_scaffold_26.9(Oaz1),evm.TU.HiC_scaffold_30.166(RAP1GAP),evm.TU.HiC_scaffold_44.2214(GNB5),evm.TU.HiC_scaffold_5.853(--),evm.TU.HiC_scaffold_5.855(--),evm.TU.HiC_scaffold_52.691(drk)…	19	evm.TU.HiC_scaffold_10.272(SOS1),evm.TU.HiC_scaffold_13.724(DBF4),evm.TU.HiC_scaffold_18.17(hyou1),evm.TU.HiC_scaffold_18.18(hyou1),evm.TU.HiC_scaffold_2.1521(SSPO),evm.TU.HiC_scaffold_22.326(norpA),evm.TU.HiC_scaffold_22.828(--),evm.TU.HiC_scaffold_25.907(TAF3),evm.TU.HiC_scaffold_27.417(CCNL1),evm.TU.HiC_scaffold_3.13(GSPT1),evm.TU.HiC_scaffold_5.1656(--),evm.TU.HiC_scaffold_51.153(DOCK3),evm.T…	32	evm.TU.HiC_scaffold_1.584(--),evm.TU.HiC_scaffold_10.628(rps7),evm.TU.HiC_scaffold_14.1373(Park7),evm.TU.HiC_scaffold_19.33(Atg12),evm.TU.HiC_scaffold_2.1521(SSPO),evm.TU.HiC_scaffold_2.915(smo-1),evm.TU.HiC_scaffold_21.1(alyref-a),evm.TU.HiC_scaffold_22.326(norpA),evm.TU.HiC_scaffold_25.722(--),evm.TU.HiC_scaffold_26.974(impact),evm.TU.HiC_scaffold_27.276(RpLP1),evm.TU.HiC_scaffold_29.255(DNAJC3…	30	evm.TU.HiC_scaffold_1.1721(Gapdh),evm.TU.HiC_scaffold_1.2637(sn),evm.TU.HiC_scaffold_10.345(--),evm.TU.HiC_scaffold_10.511(C3G),evm.TU.HiC_scaffold_12.1214(14-3-3zeta),evm.TU.HiC_scaffold_12.594(PSMD14),evm.TU.HiC_scaffold_13.265(nap1l1-a),evm.TU.HiC_scaffold_14.1562(--),evm.TU.HiC_scaffold_15.495(14-3-3epsilon),evm.TU.HiC_scaffold_18.1201(gpp),evm.TU.HiC_scaffold_18.17(hyou1),evm.TU.HiC_scaffold…	29	evm.TU.HiC_scaffold_1.2637(sn),evm.TU.HiC_scaffold_14.1373(Park7),evm.TU.HiC_scaffold_26.9(Oaz1),evm.TU.HiC_scaffold_27.276(RpLP1),evm.TU.HiC_scaffold_27.39(GMFB),evm.TU.HiC_scaffold_27.638(Tctp),evm.TU.HiC_scaffold_28.619(unc-94),evm.TU.HiC_scaffold_3.1045(--),evm.TU.HiC_scaffold_32.534(lamtor2-a),evm.TU.HiC_scaffold_4.1145(--),evm.TU.HiC_scaffold_40.397(PSMB2),evm.TU.HiC_scaffold_40.398(Mapre1)…	39	evm.TU.HiC_scaffold_1.2737(Rgs7),evm.TU.HiC_scaffold_10.616(DOCK1),evm.TU.HiC_scaffold_12.1221(CdGAPr),evm.TU.HiC_scaffold_13.464(--),evm.TU.HiC_scaffold_14.1366(Vcp),evm.TU.HiC_scaffold_20.948(--),evm.TU.HiC_scaffold_21.260(Abp1),evm.TU.HiC_scaffold_25.718(AGFG1),evm.TU.HiC_scaffold_26.9(Oaz1),evm.TU.HiC_scaffold_27.417(CCNL1),evm.TU.HiC_scaffold_27.638(Tctp),evm.TU.HiC_scaffold_3.148(ANGPTL7),e…	16	evm.TU.HiC_scaffold_10.272(SOS1),evm.TU.HiC_scaffold_18.17(hyou1),evm.TU.HiC_scaffold_18.18(hyou1),evm.TU.HiC_scaffold_22.828(--),evm.TU.HiC_scaffold_27.417(CCNL1),evm.TU.HiC_scaffold_29.762(RAPGEF2),evm.TU.HiC_scaffold_3.13(GSPT1),evm.TU.HiC_scaffold_4.683(alpha-Spec),evm.TU.HiC_scaffold_42.106(TRAPPC11),evm.TU.HiC_scaffold_51.153(DOCK3),evm.TU.HiC_scaffold_54.1020(--),evm.TU.HiC_scaffold_58.251…	33	evm.TU.HiC_scaffold_10.511(C3G),evm.TU.HiC_scaffold_10.616(DOCK1),evm.TU.HiC_scaffold_12.1214(14-3-3zeta),evm.TU.HiC_scaffold_12.1221(CdGAPr),evm.TU.HiC_scaffold_13.464(--),evm.TU.HiC_scaffold_14.1366(Vcp),evm.TU.HiC_scaffold_15.495(14-3-3epsilon),evm.TU.HiC_scaffold_18.1201(gpp),evm.TU.HiC_scaffold_18.274(Stx12),evm.TU.HiC_scaffold_20.948(--),evm.TU.HiC_scaffold_24.971(atxn7l3),evm.TU.HiC_scaffo…	12	evm.TU.HiC_scaffold_1.584(--),evm.TU.HiC_scaffold_10.272(SOS1),evm.TU.HiC_scaffold_13.724(DBF4),evm.TU.HiC_scaffold_18.17(hyou1),evm.TU.HiC_scaffold_2.1521(SSPO),evm.TU.HiC_scaffold_2.915(smo-1),evm.TU.HiC_scaffold_21.1(alyref-a),evm.TU.HiC_scaffold_22.828(--),evm.TU.HiC_scaffold_29.255(DNAJC3),evm.TU.HiC_scaffold_30.279(CRIP1),evm.TU.HiC_scaffold_57.882(--),evm.TU.HiC_scaffold_60.566(Sipa1l1)
GO:0003674	Molecular Function	GO:0140104	molecular carrier activity	1	evm.TU.HiC_scaffold_21.533(Abcc5)	1	evm.TU.HiC_scaffold_32.529(ND-ACP)	0	--	0	--	0	--	3	evm.TU.HiC_scaffold_14.1373(Park7),evm.TU.HiC_scaffold_32.529(ND-ACP),evm.TU.HiC_scaffold_60.14(nutf2)	3	evm.TU.HiC_scaffold_31.792(Kpnb1),evm.TU.HiC_scaffold_32.529(ND-ACP),evm.TU.HiC_scaffold_47.597(IPO5)	2	evm.TU.HiC_scaffold_14.1373(Park7),evm.TU.HiC_scaffold_60.14(nutf2)	1	evm.TU.HiC_scaffold_21.533(Abcc5)	0	--	0	--	1	evm.TU.HiC_scaffold_60.1502(Ran)
GO:0003674	Molecular Function	GO:0140110	transcription regulator activity	8	evm.TU.HiC_scaffold_10.516(ETS1),evm.TU.HiC_scaffold_14.972(DAAM2),evm.TU.HiC_scaffold_21.648(Sqstm1),evm.TU.HiC_scaffold_40.194(hif1a),evm.TU.HiC_scaffold_45.178(Ets98B),evm.TU.HiC_scaffold_48.634(Tle1),evm.TU.HiC_scaffold_56.249(tgo),evm.TU.HiC_scaffold_7.905(Mitf)	1	evm.TU.HiC_scaffold_21.350(--)	8	evm.TU.HiC_scaffold_13.1374(PSMD13),evm.TU.HiC_scaffold_16.655(--),evm.TU.HiC_scaffold_21.350(--),evm.TU.HiC_scaffold_29.563(--),evm.TU.HiC_scaffold_31.596(ctr9),evm.TU.HiC_scaffold_53.985(MED10),evm.TU.HiC_scaffold_60.126(--),evm.TU.HiC_scaffold_60.200(Ccar1)	16	evm.TU.HiC_scaffold_10.516(ETS1),evm.TU.HiC_scaffold_11.603(Btg2),evm.TU.HiC_scaffold_20.605(--),evm.TU.HiC_scaffold_26.669(EloA),evm.TU.HiC_scaffold_26.977(GATA2),evm.TU.HiC_scaffold_29.727(--),evm.TU.HiC_scaffold_29.857(emc),evm.TU.HiC_scaffold_3.1090(--),evm.TU.HiC_scaffold_45.178(Ets98B),evm.TU.HiC_scaffold_48.1001(Hr96),evm.TU.HiC_scaffold_48.634(Tle1),evm.TU.HiC_scaffold_48.691(rad54l2),evm…	14	evm.TU.HiC_scaffold_11.1158(Mta1),evm.TU.HiC_scaffold_13.890(bab2),evm.TU.HiC_scaffold_20.605(--),evm.TU.HiC_scaffold_25.786(--),evm.TU.HiC_scaffold_25.882(Dido1),evm.TU.HiC_scaffold_3.266(RBM39),evm.TU.HiC_scaffold_33.292(TCERG1),evm.TU.HiC_scaffold_5.1656(--),evm.TU.HiC_scaffold_5.1762(ZRANB2),evm.TU.HiC_scaffold_51.266(bun),evm.TU.HiC_scaffold_59.502(KMT2A),evm.TU.HiC_scaffold_59.546(PHF12),ev…	15	evm.TU.HiC_scaffold_14.1147(RPS25),evm.TU.HiC_scaffold_14.1373(Park7),evm.TU.HiC_scaffold_29.563(--),evm.TU.HiC_scaffold_31.596(ctr9),evm.TU.HiC_scaffold_35.426(MED22),evm.TU.HiC_scaffold_46.1219(Ssb-c31a),evm.TU.HiC_scaffold_50.484(Pka-R2),evm.TU.HiC_scaffold_51.1444(MED11),evm.TU.HiC_scaffold_53.985(MED10),evm.TU.HiC_scaffold_55.1258(bud31),evm.TU.HiC_scaffold_58.1170(Mxd1),evm.TU.HiC_scaffold_…	10	evm.TU.HiC_scaffold_12.135(CtBP),evm.TU.HiC_scaffold_21.350(--),evm.TU.HiC_scaffold_30.77(CG3224),evm.TU.HiC_scaffold_39.454(--),evm.TU.HiC_scaffold_4.757(Rel),evm.TU.HiC_scaffold_45.178(Ets98B),evm.TU.HiC_scaffold_5.972(--),evm.TU.HiC_scaffold_53.319(RPF2),evm.TU.HiC_scaffold_56.223(Pa2g4),evm.TU.HiC_scaffold_60.664(GA21225)	9	evm.TU.HiC_scaffold_14.1147(RPS25),evm.TU.HiC_scaffold_14.1373(Park7),evm.TU.HiC_scaffold_21.648(Sqstm1),evm.TU.HiC_scaffold_25.258(RpII15),evm.TU.HiC_scaffold_35.426(MED22),evm.TU.HiC_scaffold_46.1219(Ssb-c31a),evm.TU.HiC_scaffold_5.830(crebl2),evm.TU.HiC_scaffold_55.1258(bud31),evm.TU.HiC_scaffold_8.1304(Dsp1)	25	evm.TU.HiC_scaffold_10.516(ETS1),evm.TU.HiC_scaffold_10.536(DAGLB),evm.TU.HiC_scaffold_11.603(Btg2),evm.TU.HiC_scaffold_12.135(CtBP),evm.TU.HiC_scaffold_14.972(DAAM2),evm.TU.HiC_scaffold_21.648(Sqstm1),evm.TU.HiC_scaffold_25.719(PDCD10),evm.TU.HiC_scaffold_26.977(GATA2),evm.TU.HiC_scaffold_27.72(--),evm.TU.HiC_scaffold_29.727(--),evm.TU.HiC_scaffold_3.1090(--),evm.TU.HiC_scaffold_4.757(Rel),evm.T…	9	evm.TU.HiC_scaffold_11.1158(Mta1),evm.TU.HiC_scaffold_13.890(bab2),evm.TU.HiC_scaffold_20.605(--),evm.TU.HiC_scaffold_25.786(--),evm.TU.HiC_scaffold_3.266(RBM39),evm.TU.HiC_scaffold_33.292(TCERG1),evm.TU.HiC_scaffold_51.266(bun),evm.TU.HiC_scaffold_59.502(KMT2A),evm.TU.HiC_scaffold_60.126(--)	17	evm.TU.HiC_scaffold_10.516(ETS1),evm.TU.HiC_scaffold_11.603(Btg2),evm.TU.HiC_scaffold_12.135(CtBP),evm.TU.HiC_scaffold_24.971(atxn7l3),evm.TU.HiC_scaffold_25.719(PDCD10),evm.TU.HiC_scaffold_26.977(GATA2),evm.TU.HiC_scaffold_27.72(--),evm.TU.HiC_scaffold_29.727(--),evm.TU.HiC_scaffold_4.757(Rel),evm.TU.HiC_scaffold_40.194(hif1a),evm.TU.HiC_scaffold_45.178(Ets98B),evm.TU.HiC_scaffold_45.82(--),evm.…	10	evm.TU.HiC_scaffold_11.1158(Mta1),evm.TU.HiC_scaffold_13.890(bab2),evm.TU.HiC_scaffold_20.605(--),evm.TU.HiC_scaffold_23.51(--),evm.TU.HiC_scaffold_31.596(ctr9),evm.TU.HiC_scaffold_5.1762(ZRANB2),evm.TU.HiC_scaffold_51.266(bun),evm.TU.HiC_scaffold_59.921(Rtf1),evm.TU.HiC_scaffold_6.240(h1-0-b),evm.TU.HiC_scaffold_60.1502(Ran)
GO:0003674	Molecular Function	GO:0140299	small molecule sensor activity	2	evm.TU.HiC_scaffold_32.129(MYO1C),evm.TU.HiC_scaffold_58.2147(--)	0	--	0	--	2	evm.TU.HiC_scaffold_27.118(CD63),evm.TU.HiC_scaffold_32.129(MYO1C)	0	--	0	--	2	evm.TU.HiC_scaffold_12.646(pyx),evm.TU.HiC_scaffold_58.2147(--)	0	--	0	--	0	--	1	evm.TU.HiC_scaffold_58.2147(--)	0	--
GO:0003674	Molecular Function	GO:0140657	ATP-dependent activity	14	evm.TU.HiC_scaffold_12.1209(ClC-a),evm.TU.HiC_scaffold_15.1129(vha-17),evm.TU.HiC_scaffold_18.1253(--),evm.TU.HiC_scaffold_19.340(VPS4A),evm.TU.HiC_scaffold_2.1676(--),evm.TU.HiC_scaffold_21.533(Abcc5),evm.TU.HiC_scaffold_30.159(BAZ1A),evm.TU.HiC_scaffold_30.241(Myo31DF),evm.TU.HiC_scaffold_32.129(MYO1C),evm.TU.HiC_scaffold_43.146(Vha68-2),evm.TU.HiC_scaffold_43.147(KATNAL1),evm.TU.HiC_scaffold_4…	6	evm.TU.HiC_scaffold_16.968(CCT5),evm.TU.HiC_scaffold_19.125(Rpn7),evm.TU.HiC_scaffold_21.275(psmb4),evm.TU.HiC_scaffold_26.968(psma7),evm.TU.HiC_scaffold_4.565(psmc2),evm.TU.HiC_scaffold_56.133(VhaSFD)	8	evm.TU.HiC_scaffold_12.1243(smc1a),evm.TU.HiC_scaffold_26.678(DDX39B),evm.TU.HiC_scaffold_26.968(psma7),evm.TU.HiC_scaffold_29.873(Psmb7),evm.TU.HiC_scaffold_43.230(Dhx8),evm.TU.HiC_scaffold_51.63(--),evm.TU.HiC_scaffold_59.1349(BYSL),evm.TU.HiC_scaffold_7.646(DDX23)	13	evm.TU.HiC_scaffold_19.125(Rpn7),evm.TU.HiC_scaffold_2.1535(Acsl4),evm.TU.HiC_scaffold_3.102(hsc71),evm.TU.HiC_scaffold_31.503(CALM1),evm.TU.HiC_scaffold_32.129(MYO1C),evm.TU.HiC_scaffold_45.263(Abca5),evm.TU.HiC_scaffold_48.691(rad54l2),evm.TU.HiC_scaffold_51.1448(Atpalpha),evm.TU.HiC_scaffold_51.63(--),evm.TU.HiC_scaffold_52.787(--),evm.TU.HiC_scaffold_57.943(ZNFX1),evm.TU.HiC_scaffold_59.1349(…	16	evm.TU.HiC_scaffold_10.301(Myo18a),evm.TU.HiC_scaffold_13.396(dom),evm.TU.HiC_scaffold_15.488(CHD1),evm.TU.HiC_scaffold_18.17(hyou1),evm.TU.HiC_scaffold_18.18(hyou1),evm.TU.HiC_scaffold_2.1282(ATAD2B),evm.TU.HiC_scaffold_20.484(--),evm.TU.HiC_scaffold_22.544(ASCC3),evm.TU.HiC_scaffold_25.907(TAF3),evm.TU.HiC_scaffold_44.1190(SEPTIN9),evm.TU.HiC_scaffold_50.1087(Ino80),evm.TU.HiC_scaffold_52.808(M…	20	evm.TU.HiC_scaffold_11.329(Atp5mc2),evm.TU.HiC_scaffold_12.1243(smc1a),evm.TU.HiC_scaffold_12.287(Hsc70-5),evm.TU.HiC_scaffold_14.1754(TOMM20),evm.TU.HiC_scaffold_2.1251(ATP5F1D),evm.TU.HiC_scaffold_2.1584(EIF4A2),evm.TU.HiC_scaffold_25.895(SERCA),evm.TU.HiC_scaffold_26.658(ATPsynO),evm.TU.HiC_scaffold_26.678(DDX39B),evm.TU.HiC_scaffold_31.373(ybx1),evm.TU.HiC_scaffold_34.272(Mlc-c),evm.TU.HiC_sc…	39	evm.TU.HiC_scaffold_11.329(Atp5mc2),evm.TU.HiC_scaffold_12.287(Hsc70-5),evm.TU.HiC_scaffold_12.326(DDX17),evm.TU.HiC_scaffold_13.401(dom),evm.TU.HiC_scaffold_16.1345(DDX43),evm.TU.HiC_scaffold_18.17(hyou1),evm.TU.HiC_scaffold_18.18(hyou1),evm.TU.HiC_scaffold_18.19(Hyou1),evm.TU.HiC_scaffold_21.275(psmb4),evm.TU.HiC_scaffold_21.286(nst-1),evm.TU.HiC_scaffold_25.131(CCT6),evm.TU.HiC_scaffold_25.535…	17	evm.TU.HiC_scaffold_11.756(Vha36-1),evm.TU.HiC_scaffold_18.158(ATPsynF),evm.TU.HiC_scaffold_2.1251(ATP5F1D),evm.TU.HiC_scaffold_2.1524(PSMB5),evm.TU.HiC_scaffold_2.198(--),evm.TU.HiC_scaffold_2.771(--),evm.TU.HiC_scaffold_24.1097(DYNLRB2),evm.TU.HiC_scaffold_26.296(RAB11B),evm.TU.HiC_scaffold_27.415(Prosbeta6),evm.TU.HiC_scaffold_34.272(Mlc-c),evm.TU.HiC_scaffold_4.988(ATPsyngamma),evm.TU.HiC_sca…	23	evm.TU.HiC_scaffold_11.354(RAB35),evm.TU.HiC_scaffold_14.1366(Vcp),evm.TU.HiC_scaffold_14.651(NLRP10),evm.TU.HiC_scaffold_16.1324(RAB7A),evm.TU.HiC_scaffold_19.340(VPS4A),evm.TU.HiC_scaffold_2.1676(--),evm.TU.HiC_scaffold_20.559(ubq-1),evm.TU.HiC_scaffold_21.533(Abcc5),evm.TU.HiC_scaffold_23.199(NLRP3),evm.TU.HiC_scaffold_25.289(EHD3),evm.TU.HiC_scaffold_3.102(hsc71),evm.TU.HiC_scaffold_30.159(BA…	15	evm.TU.HiC_scaffold_10.301(Myo18a),evm.TU.HiC_scaffold_12.287(Hsc70-5),evm.TU.HiC_scaffold_13.396(dom),evm.TU.HiC_scaffold_13.401(dom),evm.TU.HiC_scaffold_15.488(CHD1),evm.TU.HiC_scaffold_18.17(hyou1),evm.TU.HiC_scaffold_18.18(hyou1),evm.TU.HiC_scaffold_23.199(NLRP3),evm.TU.HiC_scaffold_25.535(Hsp90b1),evm.TU.HiC_scaffold_25.785(Ylpm1),evm.TU.HiC_scaffold_29.498(Dhc64C),evm.TU.HiC_scaffold_36.17(…	19	evm.TU.HiC_scaffold_14.1366(Vcp),evm.TU.HiC_scaffold_14.651(NLRP10),evm.TU.HiC_scaffold_18.425(ubc-1),evm.TU.HiC_scaffold_19.340(VPS4A),evm.TU.HiC_scaffold_2.1676(--),evm.TU.HiC_scaffold_2.771(--),evm.TU.HiC_scaffold_25.289(EHD3),evm.TU.HiC_scaffold_3.102(hsc71),evm.TU.HiC_scaffold_30.241(Myo31DF),evm.TU.HiC_scaffold_45.263(Abca5),evm.TU.HiC_scaffold_5.896(Hsc70-3),evm.TU.HiC_scaffold_51.1448(Atp…	16	evm.TU.HiC_scaffold_10.248(ATP8B2),evm.TU.HiC_scaffold_13.396(dom),evm.TU.HiC_scaffold_15.488(CHD1),evm.TU.HiC_scaffold_18.17(hyou1),evm.TU.HiC_scaffold_2.1282(ATAD2B),evm.TU.HiC_scaffold_22.544(ASCC3),evm.TU.HiC_scaffold_25.895(SERCA),evm.TU.HiC_scaffold_26.678(DDX39B),evm.TU.HiC_scaffold_42.216(Smc4),evm.TU.HiC_scaffold_44.2359(TOP2A),evm.TU.HiC_scaffold_5.1607(KIF20A),evm.TU.HiC_scaffold_50.10…
GO:0005575	Cellular Component	GO:0032991	protein-containing complex	40	evm.TU.HiC_scaffold_13.948(--),evm.TU.HiC_scaffold_14.972(DAAM2),evm.TU.HiC_scaffold_15.1129(vha-17),evm.TU.HiC_scaffold_19.111(Arpc2),evm.TU.HiC_scaffold_19.340(VPS4A),evm.TU.HiC_scaffold_2.1676(--),evm.TU.HiC_scaffold_21.533(Abcc5),evm.TU.HiC_scaffold_21.648(Sqstm1),evm.TU.HiC_scaffold_22.572(--),evm.TU.HiC_scaffold_26.192(nas-15),evm.TU.HiC_scaffold_26.264(--),evm.TU.HiC_scaffold_26.965(pyx),e…	20	evm.TU.HiC_scaffold_10.628(rps7),evm.TU.HiC_scaffold_13.755(alyref),evm.TU.HiC_scaffold_16.968(CCT5),evm.TU.HiC_scaffold_18.209(eif3k),evm.TU.HiC_scaffold_19.125(Rpn7),evm.TU.HiC_scaffold_2.1570(RPS3),evm.TU.HiC_scaffold_20.529(RpL10),evm.TU.HiC_scaffold_21.275(psmb4),evm.TU.HiC_scaffold_21.350(--),evm.TU.HiC_scaffold_22.591(v1g240395),evm.TU.HiC_scaffold_26.968(psma7),evm.TU.HiC_scaffold_3.87(SE…	30	evm.TU.HiC_scaffold_12.1243(smc1a),evm.TU.HiC_scaffold_13.1374(PSMD13),evm.TU.HiC_scaffold_14.964(hil-6),evm.TU.HiC_scaffold_17.968(--),evm.TU.HiC_scaffold_18.209(eif3k),evm.TU.HiC_scaffold_19.769(Polr2f),evm.TU.HiC_scaffold_2.1138(NDUFA5),evm.TU.HiC_scaffold_21.350(--),evm.TU.HiC_scaffold_25.518(--),evm.TU.HiC_scaffold_26.678(DDX39B),evm.TU.HiC_scaffold_26.968(psma7),evm.TU.HiC_scaffold_29.873(P…	39	evm.TU.HiC_scaffold_1.1246(mys),evm.TU.HiC_scaffold_1.1249(mys),evm.TU.HiC_scaffold_1.2737(Rgs7),evm.TU.HiC_scaffold_11.603(Btg2),evm.TU.HiC_scaffold_12.467(arhgap21),evm.TU.HiC_scaffold_18.1201(gpp),evm.TU.HiC_scaffold_19.125(Rpn7),evm.TU.HiC_scaffold_2.553(UBE2R2),evm.TU.HiC_scaffold_20.292(VPS13D),evm.TU.HiC_scaffold_20.543(pik3c3),evm.TU.HiC_scaffold_26.669(EloA),evm.TU.HiC_scaffold_26.977(GA…	58	evm.TU.HiC_scaffold_10.244(shi),evm.TU.HiC_scaffold_10.253(E(bx)),evm.TU.HiC_scaffold_10.272(SOS1),evm.TU.HiC_scaffold_10.301(Myo18a),evm.TU.HiC_scaffold_11.1158(Mta1),evm.TU.HiC_scaffold_11168.1(UBAP2L),evm.TU.HiC_scaffold_13.396(dom),evm.TU.HiC_scaffold_13.724(DBF4),evm.TU.HiC_scaffold_14.1357(U2af50),evm.TU.HiC_scaffold_14.964(hil-6),evm.TU.HiC_scaffold_15.488(CHD1),evm.TU.HiC_scaffold_16.1322…	202	evm.TU.HiC_scaffold_1.2021(rnf181),evm.TU.HiC_scaffold_1.2356(psma2),evm.TU.HiC_scaffold_10.187(Sf3b6),evm.TU.HiC_scaffold_10.329(RpL10A),evm.TU.HiC_scaffold_10.356(Poldip3),evm.TU.HiC_scaffold_10.365(rps20),evm.TU.HiC_scaffold_10.509(pfdn1),evm.TU.HiC_scaffold_10.60(ube2ib),evm.TU.HiC_scaffold_10.628(rps7),evm.TU.HiC_scaffold_11.329(Atp5mc2),evm.TU.HiC_scaffold_11.890(RPS5),evm.TU.HiC_scaffold_1…	151	evm.TU.HiC_scaffold_1.1721(Gapdh),evm.TU.HiC_scaffold_1.2018(psmd11a),evm.TU.HiC_scaffold_1.2021(rnf181),evm.TU.HiC_scaffold_10.345(--),evm.TU.HiC_scaffold_10.356(Poldip3),evm.TU.HiC_scaffold_10.511(C3G),evm.TU.HiC_scaffold_11.329(Atp5mc2),evm.TU.HiC_scaffold_12.134(Arcn1),evm.TU.HiC_scaffold_12.135(CtBP),evm.TU.HiC_scaffold_12.1416(CSNK2A1),evm.TU.HiC_scaffold_12.1532(SSR2),evm.TU.HiC_scaffold_1…	116	evm.TU.HiC_scaffold_1.2021(rnf181),evm.TU.HiC_scaffold_1.2060(ETFA),evm.TU.HiC_scaffold_1.2356(psma2),evm.TU.HiC_scaffold_10.509(pfdn1),evm.TU.HiC_scaffold_10.60(ube2ib),evm.TU.HiC_scaffold_11.756(Vha36-1),evm.TU.HiC_scaffold_12.798(RPL21),evm.TU.HiC_scaffold_13.1716(Uqcrh),evm.TU.HiC_scaffold_14.1147(RPS25),evm.TU.HiC_scaffold_14.1271(Ndufa8),evm.TU.HiC_scaffold_14.1373(Park7),evm.TU.HiC_scaffol…	95	evm.TU.HiC_scaffold_1.1246(mys),evm.TU.HiC_scaffold_1.1249(mys),evm.TU.HiC_scaffold_1.1680(Frl),evm.TU.HiC_scaffold_1.2737(Rgs7),evm.TU.HiC_scaffold_10.616(DOCK1),evm.TU.HiC_scaffold_11.603(Btg2),evm.TU.HiC_scaffold_12.135(CtBP),evm.TU.HiC_scaffold_13.218(GBETA1),evm.TU.HiC_scaffold_13.948(--),evm.TU.HiC_scaffold_14.1366(Vcp),evm.TU.HiC_scaffold_14.972(DAAM2),evm.TU.HiC_scaffold_16.1324(RAB7A),ev…	49	evm.TU.HiC_scaffold_10.244(shi),evm.TU.HiC_scaffold_10.272(SOS1),evm.TU.HiC_scaffold_10.301(Myo18a),evm.TU.HiC_scaffold_11.1158(Mta1),evm.TU.HiC_scaffold_11.1177(Ints3),evm.TU.HiC_scaffold_12.287(Hsc70-5),evm.TU.HiC_scaffold_13.396(dom),evm.TU.HiC_scaffold_13.401(dom),evm.TU.HiC_scaffold_15.488(CHD1),evm.TU.HiC_scaffold_16.1322(Rbm25),evm.TU.HiC_scaffold_18.17(hyou1),evm.TU.HiC_scaffold_18.18(hyo…	80	evm.TU.HiC_scaffold_1.1249(mys),evm.TU.HiC_scaffold_10.511(C3G),evm.TU.HiC_scaffold_10.616(DOCK1),evm.TU.HiC_scaffold_11.603(Btg2),evm.TU.HiC_scaffold_12.135(CtBP),evm.TU.HiC_scaffold_14.1366(Vcp),evm.TU.HiC_scaffold_15.331(get4),evm.TU.HiC_scaffold_15.495(14-3-3epsilon),evm.TU.HiC_scaffold_16.1153(--),evm.TU.HiC_scaffold_18.1201(gpp),evm.TU.HiC_scaffold_18.274(Stx12),evm.TU.HiC_scaffold_18.425(u…	62	evm.TU.HiC_scaffold_10.253(E(bx)),evm.TU.HiC_scaffold_10.272(SOS1),evm.TU.HiC_scaffold_10.356(Poldip3),evm.TU.HiC_scaffold_11.1158(Mta1),evm.TU.HiC_scaffold_12.1519(hil-6),evm.TU.HiC_scaffold_12.1520(hil-6),evm.TU.HiC_scaffold_13.396(dom),evm.TU.HiC_scaffold_13.724(DBF4),evm.TU.HiC_scaffold_13.823(--),evm.TU.HiC_scaffold_14.1329(KRTCAP2),evm.TU.HiC_scaffold_14.964(hil-6),evm.TU.HiC_scaffold_15.48…
GO:0005575	Cellular Component	GO:0044423	virion component	3	evm.TU.HiC_scaffold_3.148(ANGPTL7),evm.TU.HiC_scaffold_48.1027(--),evm.TU.HiC_scaffold_49.126(cenB)	0	--	0	--	1	evm.TU.HiC_scaffold_29.727(--)	2	evm.TU.HiC_scaffold_13.1066(--),evm.TU.HiC_scaffold_25.749(CNOT3)	0	--	1	evm.TU.HiC_scaffold_14.844(MPHOSPH10)	1	evm.TU.HiC_scaffold_49.126(cenB)	4	evm.TU.HiC_scaffold_20.769(SYT6),evm.TU.HiC_scaffold_29.727(--),evm.TU.HiC_scaffold_3.148(ANGPTL7),evm.TU.HiC_scaffold_51.1358(--)	1	evm.TU.HiC_scaffold_13.1066(--)	4	evm.TU.HiC_scaffold_29.727(--),evm.TU.HiC_scaffold_3.148(ANGPTL7),evm.TU.HiC_scaffold_48.1027(--),evm.TU.HiC_scaffold_49.126(cenB)	5	evm.TU.HiC_scaffold_13.1066(--),evm.TU.HiC_scaffold_25.749(CNOT3),evm.TU.HiC_scaffold_49.667(--),evm.TU.HiC_scaffold_51.1137(Lam),evm.TU.HiC_scaffold_51.583(--)
GO:0005575	Cellular Component	GO:0110165	cellular anatomical entity	113	evm.TU.HiC_scaffold_1.2263(Gulp1),evm.TU.HiC_scaffold_1.2618(slc16a12),evm.TU.HiC_scaffold_1.2697(TXNRD1),evm.TU.HiC_scaffold_10.418(SLC16A3),evm.TU.HiC_scaffold_10.516(ETS1),evm.TU.HiC_scaffold_11.1093(pyx),evm.TU.HiC_scaffold_12.1209(ClC-a),evm.TU.HiC_scaffold_12.1221(CdGAPr),evm.TU.HiC_scaffold_13.1285(MFSD14A),evm.TU.HiC_scaffold_13.1543(Zasp52),evm.TU.HiC_scaffold_13.464(--),evm.TU.HiC_scaff…	32	evm.TU.HiC_scaffold_10.185(Slc25a44),evm.TU.HiC_scaffold_10.628(rps7),evm.TU.HiC_scaffold_12.1198(Pgi),evm.TU.HiC_scaffold_13.755(alyref),evm.TU.HiC_scaffold_16.968(CCT5),evm.TU.HiC_scaffold_18.209(eif3k),evm.TU.HiC_scaffold_18.232(pdcl3),evm.TU.HiC_scaffold_18.571(Rpia),evm.TU.HiC_scaffold_19.125(Rpn7),evm.TU.HiC_scaffold_2.1570(RPS3),evm.TU.HiC_scaffold_20.529(RpL10),evm.TU.HiC_scaffold_20.613(…	53	evm.TU.HiC_scaffold_10.35(ier3ip1),evm.TU.HiC_scaffold_12.1243(smc1a),evm.TU.HiC_scaffold_13.1374(PSMD13),evm.TU.HiC_scaffold_14.964(hil-6),evm.TU.HiC_scaffold_16.655(--),evm.TU.HiC_scaffold_17.968(--),evm.TU.HiC_scaffold_18.209(eif3k),evm.TU.HiC_scaffold_19.769(Polr2f),evm.TU.HiC_scaffold_2.1138(NDUFA5),evm.TU.HiC_scaffold_20.613(GstD1),evm.TU.HiC_scaffold_21.350(--),evm.TU.HiC_scaffold_21.578(J…	113	evm.TU.HiC_scaffold_1.1246(mys),evm.TU.HiC_scaffold_1.1249(mys),evm.TU.HiC_scaffold_1.2160(nt5c2),evm.TU.HiC_scaffold_1.2737(Rgs7),evm.TU.HiC_scaffold_10.516(ETS1),evm.TU.HiC_scaffold_11.479(PLA2G4A),evm.TU.HiC_scaffold_11.603(Btg2),evm.TU.HiC_scaffold_12.1214(14-3-3zeta),evm.TU.HiC_scaffold_12.467(arhgap21),evm.TU.HiC_scaffold_14.1382(Ldh),evm.TU.HiC_scaffold_15.355(--),evm.TU.HiC_scaffold_15.48…	118	evm.TU.HiC_scaffold_10.244(shi),evm.TU.HiC_scaffold_10.253(E(bx)),evm.TU.HiC_scaffold_10.272(SOS1),evm.TU.HiC_scaffold_10.301(Myo18a),evm.TU.HiC_scaffold_11.1158(Mta1),evm.TU.HiC_scaffold_11.176(CAMSAP1),evm.TU.HiC_scaffold_11.479(PLA2G4A),evm.TU.HiC_scaffold_11168.1(UBAP2L),evm.TU.HiC_scaffold_12.401(--),evm.TU.HiC_scaffold_13.1296(--),evm.TU.HiC_scaffold_13.396(dom),evm.TU.HiC_scaffold_13.724(D…	298	evm.TU.HiC_scaffold_1.2021(rnf181),evm.TU.HiC_scaffold_1.2356(psma2),evm.TU.HiC_scaffold_1.2372(dnph1),evm.TU.HiC_scaffold_1.2398(BRAFLDRAFT_114851),evm.TU.HiC_scaffold_1.2755(CBX3),evm.TU.HiC_scaffold_1.584(--),evm.TU.HiC_scaffold_10.141(--),evm.TU.HiC_scaffold_10.187(Sf3b6),evm.TU.HiC_scaffold_10.329(RpL10A),evm.TU.HiC_scaffold_10.356(Poldip3),evm.TU.HiC_scaffold_10.365(rps20),evm.TU.HiC_scaffo…	223	evm.TU.HiC_scaffold_1.1721(Gapdh),evm.TU.HiC_scaffold_1.2018(psmd11a),evm.TU.HiC_scaffold_1.2021(rnf181),evm.TU.HiC_scaffold_1.2089(Slc12a2),evm.TU.HiC_scaffold_1.2160(nt5c2),evm.TU.HiC_scaffold_1.2637(sn),evm.TU.HiC_scaffold_10.345(--),evm.TU.HiC_scaffold_10.356(Poldip3),evm.TU.HiC_scaffold_10.357(slc30a7-a),evm.TU.HiC_scaffold_10.511(C3G),evm.TU.HiC_scaffold_11.1200(Uggt1),evm.TU.HiC_scaffold_1…	197	evm.TU.HiC_scaffold_1.2021(rnf181),evm.TU.HiC_scaffold_1.2060(ETFA),evm.TU.HiC_scaffold_1.2263(Gulp1),evm.TU.HiC_scaffold_1.2356(psma2),evm.TU.HiC_scaffold_1.2372(dnph1),evm.TU.HiC_scaffold_1.2637(sn),evm.TU.HiC_scaffold_10.141(--),evm.TU.HiC_scaffold_10.60(ube2ib),evm.TU.HiC_scaffold_11.1136(--),evm.TU.HiC_scaffold_11.756(Vha36-1),evm.TU.HiC_scaffold_11.864(Anpep),evm.TU.HiC_scaffold_11.917(Phm)…	249	evm.TU.HiC_scaffold_1.1246(mys),evm.TU.HiC_scaffold_1.1249(mys),evm.TU.HiC_scaffold_1.1680(Frl),evm.TU.HiC_scaffold_1.2618(slc16a12),evm.TU.HiC_scaffold_1.2737(Rgs7),evm.TU.HiC_scaffold_10.418(SLC16A3),evm.TU.HiC_scaffold_10.516(ETS1),evm.TU.HiC_scaffold_10.536(DAGLB),evm.TU.HiC_scaffold_10.616(DOCK1),evm.TU.HiC_scaffold_11.1091(pyx),evm.TU.HiC_scaffold_11.1093(pyx),evm.TU.HiC_scaffold_11.1136(--…	108	evm.TU.HiC_scaffold_10.244(shi),evm.TU.HiC_scaffold_10.272(SOS1),evm.TU.HiC_scaffold_10.301(Myo18a),evm.TU.HiC_scaffold_11.1158(Mta1),evm.TU.HiC_scaffold_11.1162(osp),evm.TU.HiC_scaffold_11.1177(Ints3),evm.TU.HiC_scaffold_11.176(CAMSAP1),evm.TU.HiC_scaffold_12.1190(Canx),evm.TU.HiC_scaffold_12.287(Hsc70-5),evm.TU.HiC_scaffold_12.401(--),evm.TU.HiC_scaffold_13.1296(--),evm.TU.HiC_scaffold_13.396(d…	213	evm.TU.HiC_scaffold_1.1249(mys),evm.TU.HiC_scaffold_1.1361(Slc28a3),evm.TU.HiC_scaffold_1.2089(Slc12a2),evm.TU.HiC_scaffold_1.2697(TXNRD1),evm.TU.HiC_scaffold_10.418(SLC16A3),evm.TU.HiC_scaffold_10.511(C3G),evm.TU.HiC_scaffold_10.516(ETS1),evm.TU.HiC_scaffold_10.616(DOCK1),evm.TU.HiC_scaffold_11.1091(pyx),evm.TU.HiC_scaffold_11.1093(pyx),evm.TU.HiC_scaffold_11.1176(--),evm.TU.HiC_scaffold_11.1200…	98	evm.TU.HiC_scaffold_1.2755(CBX3),evm.TU.HiC_scaffold_1.584(--),evm.TU.HiC_scaffold_10.253(E(bx)),evm.TU.HiC_scaffold_10.272(SOS1),evm.TU.HiC_scaffold_10.356(Poldip3),evm.TU.HiC_scaffold_11.1158(Mta1),evm.TU.HiC_scaffold_12.1519(hil-6),evm.TU.HiC_scaffold_12.1520(hil-6),evm.TU.HiC_scaffold_13.396(dom),evm.TU.HiC_scaffold_13.724(DBF4),evm.TU.HiC_scaffold_13.890(bab2),evm.TU.HiC_scaffold_14.1274(Nin…
GO:0008150	Biological Process	GO:0000003	reproduction	26	evm.TU.HiC_scaffold_1.2697(TXNRD1),evm.TU.HiC_scaffold_10.516(ETS1),evm.TU.HiC_scaffold_13.1543(Zasp52),evm.TU.HiC_scaffold_13.464(--),evm.TU.HiC_scaffold_2.717(lin-10),evm.TU.HiC_scaffold_22.130(--),evm.TU.HiC_scaffold_27.134(mig-15),evm.TU.HiC_scaffold_3.1169(Nedd4),evm.TU.HiC_scaffold_3.550(NPC1),evm.TU.HiC_scaffold_30.241(Myo31DF),evm.TU.HiC_scaffold_30.262(Dgkq),evm.TU.HiC_scaffold_31.777(EN…	7	evm.TU.HiC_scaffold_16.968(CCT5),evm.TU.HiC_scaffold_20.529(RpL10),evm.TU.HiC_scaffold_21.350(--),evm.TU.HiC_scaffold_30.279(CRIP1),evm.TU.HiC_scaffold_31.642(tsu),evm.TU.HiC_scaffold_4.565(psmc2),evm.TU.HiC_scaffold_56.34(eif3eb)	12	evm.TU.HiC_scaffold_13.1374(PSMD13),evm.TU.HiC_scaffold_19.769(Polr2f),evm.TU.HiC_scaffold_21.350(--),evm.TU.HiC_scaffold_21.578(Jafrac1),evm.TU.HiC_scaffold_31.596(ctr9),evm.TU.HiC_scaffold_43.230(Dhx8),evm.TU.HiC_scaffold_43.320(SEM1),evm.TU.HiC_scaffold_47.259(bai),evm.TU.HiC_scaffold_5.295(Snrpa1),evm.TU.HiC_scaffold_56.34(eif3eb),evm.TU.HiC_scaffold_59.1349(BYSL),evm.TU.HiC_scaffold_7.646(DD…	35	evm.TU.HiC_scaffold_1.1246(mys),evm.TU.HiC_scaffold_1.1249(mys),evm.TU.HiC_scaffold_1.2737(Rgs7),evm.TU.HiC_scaffold_10.516(ETS1),evm.TU.HiC_scaffold_11.479(PLA2G4A),evm.TU.HiC_scaffold_12.1214(14-3-3zeta),evm.TU.HiC_scaffold_16.1316(--),evm.TU.HiC_scaffold_16.740(--),evm.TU.HiC_scaffold_20.292(VPS13D),evm.TU.HiC_scaffold_20.543(pik3c3),evm.TU.HiC_scaffold_21.578(Jafrac1),evm.TU.HiC_scaffold_26.9…	45	evm.TU.HiC_scaffold_10.244(shi),evm.TU.HiC_scaffold_10.253(E(bx)),evm.TU.HiC_scaffold_10.272(SOS1),evm.TU.HiC_scaffold_11.479(PLA2G4A),evm.TU.HiC_scaffold_11168.1(UBAP2L),evm.TU.HiC_scaffold_13.396(dom),evm.TU.HiC_scaffold_13.724(DBF4),evm.TU.HiC_scaffold_13.890(bab2),evm.TU.HiC_scaffold_14.1357(U2af50),evm.TU.HiC_scaffold_15.488(CHD1),evm.TU.HiC_scaffold_16.1316(--),evm.TU.HiC_scaffold_17.1023(F…	61	evm.TU.HiC_scaffold_10.414(sqd),evm.TU.HiC_scaffold_10.60(ube2ib),evm.TU.HiC_scaffold_11.479(PLA2G4A),evm.TU.HiC_scaffold_12.1406(elovl6),evm.TU.HiC_scaffold_12.434(ZNHIT1),evm.TU.HiC_scaffold_14.1332(snf),evm.TU.HiC_scaffold_14.1373(Park7),evm.TU.HiC_scaffold_15.516(Ahcy13),evm.TU.HiC_scaffold_15.741(cher),evm.TU.HiC_scaffold_16.1400(Parcxpwex01),evm.TU.HiC_scaffold_16.740(--),evm.TU.HiC_scaffol…	58	evm.TU.HiC_scaffold_12.1214(14-3-3zeta),evm.TU.HiC_scaffold_12.135(CtBP),evm.TU.HiC_scaffold_12.1416(CSNK2A1),evm.TU.HiC_scaffold_13.1808(Pp2B-14D),evm.TU.HiC_scaffold_13.1962(EIF2S2),evm.TU.HiC_scaffold_13.265(nap1l1-a),evm.TU.HiC_scaffold_13.401(dom),evm.TU.HiC_scaffold_14.1332(snf),evm.TU.HiC_scaffold_15.495(14-3-3epsilon),evm.TU.HiC_scaffold_18.17(hyou1),evm.TU.HiC_scaffold_18.18(hyou1),evm.T…	30	evm.TU.HiC_scaffold_10.60(ube2ib),evm.TU.HiC_scaffold_14.1373(Park7),evm.TU.HiC_scaffold_16.1400(Parcxpwex01),evm.TU.HiC_scaffold_17.974(FK506-bp2),evm.TU.HiC_scaffold_19.118(HADHB),evm.TU.HiC_scaffold_2.1287(DLD),evm.TU.HiC_scaffold_22.130(--),evm.TU.HiC_scaffold_22.677(Vps28),evm.TU.HiC_scaffold_22.806(CTSB),evm.TU.HiC_scaffold_26.296(RAB11B),evm.TU.HiC_scaffold_27.39(GMFB),evm.TU.HiC_scaffold_…	75	evm.TU.HiC_scaffold_1.1246(mys),evm.TU.HiC_scaffold_1.1249(mys),evm.TU.HiC_scaffold_1.1680(Frl),evm.TU.HiC_scaffold_1.2737(Rgs7),evm.TU.HiC_scaffold_10.516(ETS1),evm.TU.HiC_scaffold_10.616(DOCK1),evm.TU.HiC_scaffold_12.135(CtBP),evm.TU.HiC_scaffold_13.218(GBETA1),evm.TU.HiC_scaffold_13.464(--),evm.TU.HiC_scaffold_14.1366(Vcp),evm.TU.HiC_scaffold_14.1533(Inx2),evm.TU.HiC_scaffold_14.682(Inx7),evm.…	36	evm.TU.HiC_scaffold_10.244(shi),evm.TU.HiC_scaffold_10.272(SOS1),evm.TU.HiC_scaffold_13.396(dom),evm.TU.HiC_scaffold_13.401(dom),evm.TU.HiC_scaffold_13.890(bab2),evm.TU.HiC_scaffold_15.488(CHD1),evm.TU.HiC_scaffold_17.1022(Fit1),evm.TU.HiC_scaffold_17.1023(Fit1),evm.TU.HiC_scaffold_18.17(hyou1),evm.TU.HiC_scaffold_18.18(hyou1),evm.TU.HiC_scaffold_21.1097(dia),evm.TU.HiC_scaffold_25.785(Ylpm1),evm…	67	evm.TU.HiC_scaffold_1.1249(mys),evm.TU.HiC_scaffold_1.2697(TXNRD1),evm.TU.HiC_scaffold_10.166(tdc-1),evm.TU.HiC_scaffold_10.516(ETS1),evm.TU.HiC_scaffold_10.616(DOCK1),evm.TU.HiC_scaffold_12.1214(14-3-3zeta),evm.TU.HiC_scaffold_12.135(CtBP),evm.TU.HiC_scaffold_13.464(--),evm.TU.HiC_scaffold_14.1366(Vcp),evm.TU.HiC_scaffold_14.1533(Inx2),evm.TU.HiC_scaffold_14.682(Inx7),evm.TU.HiC_scaffold_15.495(…	32	evm.TU.HiC_scaffold_10.253(E(bx)),evm.TU.HiC_scaffold_10.272(SOS1),evm.TU.HiC_scaffold_13.396(dom),evm.TU.HiC_scaffold_13.724(DBF4),evm.TU.HiC_scaffold_13.890(bab2),evm.TU.HiC_scaffold_15.488(CHD1),evm.TU.HiC_scaffold_15.866(OXSR1),evm.TU.HiC_scaffold_18.17(hyou1),evm.TU.HiC_scaffold_2.1282(ATAD2B),evm.TU.HiC_scaffold_23.118(Hrb27C),evm.TU.HiC_scaffold_25.895(SERCA),evm.TU.HiC_scaffold_26.582(Pga…
GO:0008150	Biological Process	GO:0002376	immune system process	12	evm.TU.HiC_scaffold_10.516(ETS1),evm.TU.HiC_scaffold_13.1285(MFSD14A),evm.TU.HiC_scaffold_13.464(--),evm.TU.HiC_scaffold_19.111(Arpc2),evm.TU.HiC_scaffold_21.648(Sqstm1),evm.TU.HiC_scaffold_30.159(BAZ1A),evm.TU.HiC_scaffold_32.129(MYO1C),evm.TU.HiC_scaffold_40.194(hif1a),evm.TU.HiC_scaffold_45.249(KNG1),evm.TU.HiC_scaffold_45.253(--),evm.TU.HiC_scaffold_54.774(Cd63),evm.TU.HiC_scaffold_7.905(Mitf)	9	evm.TU.HiC_scaffold_10.628(rps7),evm.TU.HiC_scaffold_12.1198(Pgi),evm.TU.HiC_scaffold_19.125(Rpn7),evm.TU.HiC_scaffold_2.1570(RPS3),evm.TU.HiC_scaffold_21.275(psmb4),evm.TU.HiC_scaffold_21.350(--),evm.TU.HiC_scaffold_30.279(CRIP1),evm.TU.HiC_scaffold_4.1319(--),evm.TU.HiC_scaffold_4.565(psmc2)	11	evm.TU.HiC_scaffold_13.1374(PSMD13),evm.TU.HiC_scaffold_21.350(--),evm.TU.HiC_scaffold_22.829(ARHGAP6),evm.TU.HiC_scaffold_27.485(SOD2),evm.TU.HiC_scaffold_29.464(Ehmt2),evm.TU.HiC_scaffold_31.596(ctr9),evm.TU.HiC_scaffold_4.1318(--),evm.TU.HiC_scaffold_4.1319(--),evm.TU.HiC_scaffold_45.306(GYG1),evm.TU.HiC_scaffold_49.652(SART3),evm.TU.HiC_scaffold_7.646(DDX23)	25	evm.TU.HiC_scaffold_1.1246(mys),evm.TU.HiC_scaffold_1.1249(mys),evm.TU.HiC_scaffold_10.516(ETS1),evm.TU.HiC_scaffold_15.481(--),evm.TU.HiC_scaffold_19.125(Rpn7),evm.TU.HiC_scaffold_20.543(pik3c3),evm.TU.HiC_scaffold_21.706(Zw),evm.TU.HiC_scaffold_27.300(FLT1),evm.TU.HiC_scaffold_27.841(Flt1),evm.TU.HiC_scaffold_28.992(--),evm.TU.HiC_scaffold_3.1092(MAN1B1),evm.TU.HiC_scaffold_32.129(MYO1C),evm.TU…	17	evm.TU.HiC_scaffold_10.253(E(bx)),evm.TU.HiC_scaffold_10.272(SOS1),evm.TU.HiC_scaffold_13.396(dom),evm.TU.HiC_scaffold_2.1519(FCGBP),evm.TU.HiC_scaffold_2.1521(SSPO),evm.TU.HiC_scaffold_21.1097(dia),evm.TU.HiC_scaffold_22.326(norpA),evm.TU.HiC_scaffold_22.828(--),evm.TU.HiC_scaffold_25.749(CNOT3),evm.TU.HiC_scaffold_45.38(Gprk2),evm.TU.HiC_scaffold_54.733(Setd2),evm.TU.HiC_scaffold_57.954(RPN2),e…	60	evm.TU.HiC_scaffold_1.2356(psma2),evm.TU.HiC_scaffold_10.60(ube2ib),evm.TU.HiC_scaffold_10.628(rps7),evm.TU.HiC_scaffold_12.18(PPAF1),evm.TU.HiC_scaffold_12.287(Hsc70-5),evm.TU.HiC_scaffold_12.434(ZNHIT1),evm.TU.HiC_scaffold_12.798(RPL21),evm.TU.HiC_scaffold_13.2381(PRDX6),evm.TU.HiC_scaffold_13.946(RRS1),evm.TU.HiC_scaffold_14.1373(Park7),evm.TU.HiC_scaffold_15.516(Ahcy13),evm.TU.HiC_scaffold_15…	41	evm.TU.HiC_scaffold_1.1721(Gapdh),evm.TU.HiC_scaffold_1.2018(psmd11a),evm.TU.HiC_scaffold_1.2637(sn),evm.TU.HiC_scaffold_10.511(C3G),evm.TU.HiC_scaffold_12.18(PPAF1),evm.TU.HiC_scaffold_12.287(Hsc70-5),evm.TU.HiC_scaffold_12.594(PSMD14),evm.TU.HiC_scaffold_13.401(dom),evm.TU.HiC_scaffold_13.946(RRS1),evm.TU.HiC_scaffold_18.274(Stx12),evm.TU.HiC_scaffold_21.275(psmb4),evm.TU.HiC_scaffold_21.350(--…	33	evm.TU.HiC_scaffold_1.2356(psma2),evm.TU.HiC_scaffold_1.2637(sn),evm.TU.HiC_scaffold_10.60(ube2ib),evm.TU.HiC_scaffold_12.333(Oat),evm.TU.HiC_scaffold_12.798(RPL21),evm.TU.HiC_scaffold_14.1373(Park7),evm.TU.HiC_scaffold_16.277(PMP2),evm.TU.HiC_scaffold_2.1251(ATP5F1D),evm.TU.HiC_scaffold_21.648(Sqstm1),evm.TU.HiC_scaffold_22.567(GPX1),evm.TU.HiC_scaffold_22.806(CTSB),evm.TU.HiC_scaffold_23.643(PS…	55	evm.TU.HiC_scaffold_1.1246(mys),evm.TU.HiC_scaffold_1.1249(mys),evm.TU.HiC_scaffold_1.1680(Frl),evm.TU.HiC_scaffold_10.516(ETS1),evm.TU.HiC_scaffold_13.464(--),evm.TU.HiC_scaffold_14.1366(Vcp),evm.TU.HiC_scaffold_14.651(NLRP10),evm.TU.HiC_scaffold_16.1324(RAB7A),evm.TU.HiC_scaffold_2.810(LAMP1),evm.TU.HiC_scaffold_21.260(Abp1),evm.TU.HiC_scaffold_21.548(Rala),evm.TU.HiC_scaffold_21.648(Sqstm1),ev…	19	evm.TU.HiC_scaffold_10.272(SOS1),evm.TU.HiC_scaffold_12.287(Hsc70-5),evm.TU.HiC_scaffold_13.396(dom),evm.TU.HiC_scaffold_13.401(dom),evm.TU.HiC_scaffold_21.1097(dia),evm.TU.HiC_scaffold_22.828(--),evm.TU.HiC_scaffold_25.535(Hsp90b1),evm.TU.HiC_scaffold_26.511(DROSHA),evm.TU.HiC_scaffold_29.498(Dhc64C),evm.TU.HiC_scaffold_29.762(RAPGEF2),evm.TU.HiC_scaffold_36.45(gw),evm.TU.HiC_scaffold_4.683(alph…	48	evm.TU.HiC_scaffold_1.1249(mys),evm.TU.HiC_scaffold_10.511(C3G),evm.TU.HiC_scaffold_10.516(ETS1),evm.TU.HiC_scaffold_12.1233(PPAE),evm.TU.HiC_scaffold_13.464(--),evm.TU.HiC_scaffold_14.1366(Vcp),evm.TU.HiC_scaffold_14.651(NLRP10),evm.TU.HiC_scaffold_15.875(Huwe1),evm.TU.HiC_scaffold_16.1153(--),evm.TU.HiC_scaffold_18.274(Stx12),evm.TU.HiC_scaffold_19.111(Arpc2),evm.TU.HiC_scaffold_2.810(LAMP1),ev…	25	evm.TU.HiC_scaffold_10.253(E(bx)),evm.TU.HiC_scaffold_10.272(SOS1),evm.TU.HiC_scaffold_13.396(dom),evm.TU.HiC_scaffold_2.1519(FCGBP),evm.TU.HiC_scaffold_2.1521(SSPO),evm.TU.HiC_scaffold_2.915(smo-1),evm.TU.HiC_scaffold_22.828(--),evm.TU.HiC_scaffold_23.51(--),evm.TU.HiC_scaffold_25.749(CNOT3),evm.TU.HiC_scaffold_25.895(SERCA),evm.TU.HiC_scaffold_27.485(SOD2),evm.TU.HiC_scaffold_28.956(--),evm.TU.…
GO:0008150	Biological Process	GO:0007610	behavior	11	evm.TU.HiC_scaffold_13.1543(Zasp52),evm.TU.HiC_scaffold_26.192(nas-15),evm.TU.HiC_scaffold_3.550(NPC1),evm.TU.HiC_scaffold_30.262(Dgkq),evm.TU.HiC_scaffold_31.449(ppp1r3b),evm.TU.HiC_scaffold_45.250(moody),evm.TU.HiC_scaffold_51.1092(CSNK1G1),evm.TU.HiC_scaffold_56.249(tgo),evm.TU.HiC_scaffold_57.163(Hpgds),evm.TU.HiC_scaffold_58.2147(--),evm.TU.HiC_scaffold_6.184(Kalrn)	1	evm.TU.HiC_scaffold_12.1198(Pgi)	3	evm.TU.HiC_scaffold_27.485(SOD2),evm.TU.HiC_scaffold_29.464(Ehmt2),evm.TU.HiC_scaffold_47.259(bai)	17	evm.TU.HiC_scaffold_1.2737(Rgs7),evm.TU.HiC_scaffold_11.603(Btg2),evm.TU.HiC_scaffold_12.1214(14-3-3zeta),evm.TU.HiC_scaffold_28.992(--),evm.TU.HiC_scaffold_30.98(numb),evm.TU.HiC_scaffold_4.393(UNC13B),evm.TU.HiC_scaffold_44.2214(GNB5),evm.TU.HiC_scaffold_45.250(moody),evm.TU.HiC_scaffold_5.1637(mbl),evm.TU.HiC_scaffold_51.1448(Atpalpha),evm.TU.HiC_scaffold_52.579(ASL),evm.TU.HiC_scaffold_52.691…	15	evm.TU.HiC_scaffold_10.244(shi),evm.TU.HiC_scaffold_11168.1(UBAP2L),evm.TU.HiC_scaffold_14.753(ABHD17B),evm.TU.HiC_scaffold_22.326(norpA),evm.TU.HiC_scaffold_28.813(--),evm.TU.HiC_scaffold_29.1111(CPD),evm.TU.HiC_scaffold_35.340(Sra-1),evm.TU.HiC_scaffold_4.643(CECR2),evm.TU.HiC_scaffold_44.357(hts),evm.TU.HiC_scaffold_51.1092(CSNK1G1),evm.TU.HiC_scaffold_58.986(Tao),evm.TU.HiC_scaffold_59.502(KM…	14	evm.TU.HiC_scaffold_11.917(Phm),evm.TU.HiC_scaffold_14.1373(Park7),evm.TU.HiC_scaffold_15.516(Ahcy13),evm.TU.HiC_scaffold_15.741(cher),evm.TU.HiC_scaffold_22.326(norpA),evm.TU.HiC_scaffold_25.895(SERCA),evm.TU.HiC_scaffold_27.485(SOD2),evm.TU.HiC_scaffold_33.305(Pde11),evm.TU.HiC_scaffold_43.32(dod),evm.TU.HiC_scaffold_50.484(Pka-R2),evm.TU.HiC_scaffold_51.1409(HSP90AB1),evm.TU.HiC_scaffold_6.760…	22	evm.TU.HiC_scaffold_12.1214(14-3-3zeta),evm.TU.HiC_scaffold_12.134(Arcn1),evm.TU.HiC_scaffold_12.1416(CSNK2A1),evm.TU.HiC_scaffold_13.1808(Pp2B-14D),evm.TU.HiC_scaffold_20.269(stau2),evm.TU.HiC_scaffold_22.741(DGAT1),evm.TU.HiC_scaffold_33.107(Tmed7),evm.TU.HiC_scaffold_33.305(Pde11),evm.TU.HiC_scaffold_39.600(PDIA3),evm.TU.HiC_scaffold_42.106(TRAPPC11),evm.TU.HiC_scaffold_44.2211(BSG),evm.TU.HiC…	8	evm.TU.HiC_scaffold_11.917(Phm),evm.TU.HiC_scaffold_14.1373(Park7),evm.TU.HiC_scaffold_16.277(PMP2),evm.TU.HiC_scaffold_26.192(nas-15),evm.TU.HiC_scaffold_27.39(GMFB),evm.TU.HiC_scaffold_28.992(--),evm.TU.HiC_scaffold_40.398(Mapre1),evm.TU.HiC_scaffold_43.32(dod)	25	evm.TU.HiC_scaffold_1.2737(Rgs7),evm.TU.HiC_scaffold_11.603(Btg2),evm.TU.HiC_scaffold_13.218(GBETA1),evm.TU.HiC_scaffold_14.1366(Vcp),evm.TU.HiC_scaffold_19.506(Ptpn4),evm.TU.HiC_scaffold_22.796(Csk),evm.TU.HiC_scaffold_28.813(--),evm.TU.HiC_scaffold_28.992(--),evm.TU.HiC_scaffold_30.262(Dgkq),evm.TU.HiC_scaffold_30.88(scrib),evm.TU.HiC_scaffold_36.45(gw),evm.TU.HiC_scaffold_44.2183(--),evm.TU.Hi…	14	evm.TU.HiC_scaffold_10.244(shi),evm.TU.HiC_scaffold_14.753(ABHD17B),evm.TU.HiC_scaffold_28.813(--),evm.TU.HiC_scaffold_29.1111(CPD),evm.TU.HiC_scaffold_30.98(numb),evm.TU.HiC_scaffold_35.340(Sra-1),evm.TU.HiC_scaffold_36.45(gw),evm.TU.HiC_scaffold_42.106(TRAPPC11),evm.TU.HiC_scaffold_47.41(syd),evm.TU.HiC_scaffold_51.1092(CSNK1G1),evm.TU.HiC_scaffold_57.205(RPS6KA3),evm.TU.HiC_scaffold_59.502(KMT…	23	evm.TU.HiC_scaffold_10.166(tdc-1),evm.TU.HiC_scaffold_11.603(Btg2),evm.TU.HiC_scaffold_12.1214(14-3-3zeta),evm.TU.HiC_scaffold_14.1366(Vcp),evm.TU.HiC_scaffold_22.796(Csk),evm.TU.HiC_scaffold_28.813(--),evm.TU.HiC_scaffold_30.262(Dgkq),evm.TU.HiC_scaffold_44.2211(BSG),evm.TU.HiC_scaffold_45.250(moody),evm.TU.HiC_scaffold_5.1637(mbl),evm.TU.HiC_scaffold_51.1092(CSNK1G1),evm.TU.HiC_scaffold_51.1448…	7	evm.TU.HiC_scaffold_25.895(SERCA),evm.TU.HiC_scaffold_27.485(SOD2),evm.TU.HiC_scaffold_4.643(CECR2),evm.TU.HiC_scaffold_44.357(hts),evm.TU.HiC_scaffold_46.1687(Calr),evm.TU.HiC_scaffold_51.1409(HSP90AB1),evm.TU.HiC_scaffold_8.37(pnut)
GO:0008150	Biological Process	GO:0008152	metabolic process	90	evm.TU.HiC_scaffold_1.2025(--),evm.TU.HiC_scaffold_1.2027(--),evm.TU.HiC_scaffold_1.2697(TXNRD1),evm.TU.HiC_scaffold_10.516(ETS1),evm.TU.HiC_scaffold_11.947(GNBP1),evm.TU.HiC_scaffold_12.648(SPE),evm.TU.HiC_scaffold_13.1543(Zasp52),evm.TU.HiC_scaffold_13.464(--),evm.TU.HiC_scaffold_13.948(--),evm.TU.HiC_scaffold_14.1725(CDA),evm.TU.HiC_scaffold_14.501(--),evm.TU.HiC_scaffold_14.787(SPE),evm.TU.Hi…	30	evm.TU.HiC_scaffold_10.628(rps7),evm.TU.HiC_scaffold_12.1198(Pgi),evm.TU.HiC_scaffold_13.237(Taldo1),evm.TU.HiC_scaffold_13.755(alyref),evm.TU.HiC_scaffold_16.968(CCT5),evm.TU.HiC_scaffold_18.209(eif3k),evm.TU.HiC_scaffold_18.232(pdcl3),evm.TU.HiC_scaffold_18.571(Rpia),evm.TU.HiC_scaffold_19.125(Rpn7),evm.TU.HiC_scaffold_2.1570(RPS3),evm.TU.HiC_scaffold_20.529(RpL10),evm.TU.HiC_scaffold_20.613(Gs…	45	evm.TU.HiC_scaffold_10.35(ier3ip1),evm.TU.HiC_scaffold_12.1243(smc1a),evm.TU.HiC_scaffold_13.1374(PSMD13),evm.TU.HiC_scaffold_14.964(hil-6),evm.TU.HiC_scaffold_16.655(--),evm.TU.HiC_scaffold_17.968(--),evm.TU.HiC_scaffold_18.209(eif3k),evm.TU.HiC_scaffold_19.769(Polr2f),evm.TU.HiC_scaffold_2.1138(NDUFA5),evm.TU.HiC_scaffold_20.613(GstD1),evm.TU.HiC_scaffold_21.350(--),evm.TU.HiC_scaffold_21.578(J…	97	evm.TU.HiC_scaffold_1.2025(--),evm.TU.HiC_scaffold_1.2027(--),evm.TU.HiC_scaffold_1.2160(nt5c2),evm.TU.HiC_scaffold_10.516(ETS1),evm.TU.HiC_scaffold_11.423(Ptprm),evm.TU.HiC_scaffold_11.479(PLA2G4A),evm.TU.HiC_scaffold_11.603(Btg2),evm.TU.HiC_scaffold_12.1214(14-3-3zeta),evm.TU.HiC_scaffold_12.217(--),evm.TU.HiC_scaffold_12.467(arhgap21),evm.TU.HiC_scaffold_14.1382(Ldh),evm.TU.HiC_scaffold_15.481…	104	evm.TU.HiC_scaffold_10.244(shi),evm.TU.HiC_scaffold_10.253(E(bx)),evm.TU.HiC_scaffold_10.272(SOS1),evm.TU.HiC_scaffold_11.1158(Mta1),evm.TU.HiC_scaffold_11.479(PLA2G4A),evm.TU.HiC_scaffold_11168.1(UBAP2L),evm.TU.HiC_scaffold_13.1066(--),evm.TU.HiC_scaffold_13.396(dom),evm.TU.HiC_scaffold_13.724(DBF4),evm.TU.HiC_scaffold_13.890(bab2),evm.TU.HiC_scaffold_14.1357(U2af50),evm.TU.HiC_scaffold_14.1727(…	287	evm.TU.HiC_scaffold_1.2021(rnf181),evm.TU.HiC_scaffold_1.2356(psma2),evm.TU.HiC_scaffold_1.2372(dnph1),evm.TU.HiC_scaffold_1.2398(BRAFLDRAFT_114851),evm.TU.HiC_scaffold_1.2755(CBX3),evm.TU.HiC_scaffold_1.584(--),evm.TU.HiC_scaffold_10.141(--),evm.TU.HiC_scaffold_10.187(Sf3b6),evm.TU.HiC_scaffold_10.329(RpL10A),evm.TU.HiC_scaffold_10.356(Poldip3),evm.TU.HiC_scaffold_10.365(rps20),evm.TU.HiC_scaffo…	200	evm.TU.HiC_scaffold_1.1721(Gapdh),evm.TU.HiC_scaffold_1.2018(psmd11a),evm.TU.HiC_scaffold_1.2021(rnf181),evm.TU.HiC_scaffold_1.2089(Slc12a2),evm.TU.HiC_scaffold_1.2160(nt5c2),evm.TU.HiC_scaffold_1.2753(ALDH3A1),evm.TU.HiC_scaffold_10.345(--),evm.TU.HiC_scaffold_10.356(Poldip3),evm.TU.HiC_scaffold_10.393(Rab3),evm.TU.HiC_scaffold_10.511(C3G),evm.TU.HiC_scaffold_11.1200(Uggt1),evm.TU.HiC_scaffold_1…	174	evm.TU.HiC_scaffold_1.2021(rnf181),evm.TU.HiC_scaffold_1.2060(ETFA),evm.TU.HiC_scaffold_1.2356(psma2),evm.TU.HiC_scaffold_1.2372(dnph1),evm.TU.HiC_scaffold_10.141(--),evm.TU.HiC_scaffold_10.60(ube2ib),evm.TU.HiC_scaffold_11.864(Anpep),evm.TU.HiC_scaffold_11.917(Phm),evm.TU.HiC_scaffold_11.918(FOXRED2),evm.TU.HiC_scaffold_12.333(Oat),evm.TU.HiC_scaffold_12.798(RPL21),evm.TU.HiC_scaffold_13.1359(ES…	196	evm.TU.HiC_scaffold_1.1680(Frl),evm.TU.HiC_scaffold_1.2023(MMEL1),evm.TU.HiC_scaffold_1.2025(--),evm.TU.HiC_scaffold_1.2027(--),evm.TU.HiC_scaffold_10.259(NCU06207),evm.TU.HiC_scaffold_10.516(ETS1),evm.TU.HiC_scaffold_10.536(DAGLB),evm.TU.HiC_scaffold_11.1180(Nca),evm.TU.HiC_scaffold_11.354(RAB35),evm.TU.HiC_scaffold_11.423(Ptprm),evm.TU.HiC_scaffold_11.603(Btg2),evm.TU.HiC_scaffold_12.1248(PNKP)…	95	evm.TU.HiC_scaffold_10.244(shi),evm.TU.HiC_scaffold_10.272(SOS1),evm.TU.HiC_scaffold_11.1158(Mta1),evm.TU.HiC_scaffold_11.1162(osp),evm.TU.HiC_scaffold_11.1177(Ints3),evm.TU.HiC_scaffold_12.1190(Canx),evm.TU.HiC_scaffold_12.287(Hsc70-5),evm.TU.HiC_scaffold_13.1066(--),evm.TU.HiC_scaffold_13.396(dom),evm.TU.HiC_scaffold_13.401(dom),evm.TU.HiC_scaffold_13.890(bab2),evm.TU.HiC_scaffold_14.1727(MRM1)…	166	evm.TU.HiC_scaffold_1.2025(--),evm.TU.HiC_scaffold_1.2027(--),evm.TU.HiC_scaffold_1.2089(Slc12a2),evm.TU.HiC_scaffold_1.2697(TXNRD1),evm.TU.HiC_scaffold_1.2753(ALDH3A1),evm.TU.HiC_scaffold_10.166(tdc-1),evm.TU.HiC_scaffold_10.511(C3G),evm.TU.HiC_scaffold_10.516(ETS1),evm.TU.HiC_scaffold_11.1200(Uggt1),evm.TU.HiC_scaffold_11.423(Ptprm),evm.TU.HiC_scaffold_11.603(Btg2),evm.TU.HiC_scaffold_12.1214(1…	91	evm.TU.HiC_scaffold_1.2755(CBX3),evm.TU.HiC_scaffold_1.584(--),evm.TU.HiC_scaffold_10.253(E(bx)),evm.TU.HiC_scaffold_10.272(SOS1),evm.TU.HiC_scaffold_10.356(Poldip3),evm.TU.HiC_scaffold_11.1158(Mta1),evm.TU.HiC_scaffold_13.1066(--),evm.TU.HiC_scaffold_13.396(dom),evm.TU.HiC_scaffold_13.724(DBF4),evm.TU.HiC_scaffold_13.823(--),evm.TU.HiC_scaffold_13.890(bab2),evm.TU.HiC_scaffold_14.1329(KRTCAP2),e…
GO:0008150	Biological Process	GO:0009987	cellular process	108	evm.TU.HiC_scaffold_1.2263(Gulp1),evm.TU.HiC_scaffold_1.2618(slc16a12),evm.TU.HiC_scaffold_1.2697(TXNRD1),evm.TU.HiC_scaffold_10.418(SLC16A3),evm.TU.HiC_scaffold_10.516(ETS1),evm.TU.HiC_scaffold_11.1093(pyx),evm.TU.HiC_scaffold_12.1209(ClC-a),evm.TU.HiC_scaffold_12.1221(CdGAPr),evm.TU.HiC_scaffold_13.1285(MFSD14A),evm.TU.HiC_scaffold_13.1543(Zasp52),evm.TU.HiC_scaffold_13.464(--),evm.TU.HiC_scaff…	32	evm.TU.HiC_scaffold_10.185(Slc25a44),evm.TU.HiC_scaffold_10.628(rps7),evm.TU.HiC_scaffold_12.1198(Pgi),evm.TU.HiC_scaffold_13.237(Taldo1),evm.TU.HiC_scaffold_13.755(alyref),evm.TU.HiC_scaffold_16.968(CCT5),evm.TU.HiC_scaffold_18.209(eif3k),evm.TU.HiC_scaffold_18.232(pdcl3),evm.TU.HiC_scaffold_18.571(Rpia),evm.TU.HiC_scaffold_19.125(Rpn7),evm.TU.HiC_scaffold_2.1570(RPS3),evm.TU.HiC_scaffold_20.529…	55	evm.TU.HiC_scaffold_10.35(ier3ip1),evm.TU.HiC_scaffold_12.1243(smc1a),evm.TU.HiC_scaffold_13.1374(PSMD13),evm.TU.HiC_scaffold_14.964(hil-6),evm.TU.HiC_scaffold_15.846(Gvin1),evm.TU.HiC_scaffold_16.655(--),evm.TU.HiC_scaffold_17.968(--),evm.TU.HiC_scaffold_18.209(eif3k),evm.TU.HiC_scaffold_19.769(Polr2f),evm.TU.HiC_scaffold_2.1138(NDUFA5),evm.TU.HiC_scaffold_20.613(GstD1),evm.TU.HiC_scaffold_21.35…	113	evm.TU.HiC_scaffold_1.1246(mys),evm.TU.HiC_scaffold_1.1249(mys),evm.TU.HiC_scaffold_1.2160(nt5c2),evm.TU.HiC_scaffold_1.2737(Rgs7),evm.TU.HiC_scaffold_10.49(--),evm.TU.HiC_scaffold_10.516(ETS1),evm.TU.HiC_scaffold_11.423(Ptprm),evm.TU.HiC_scaffold_11.479(PLA2G4A),evm.TU.HiC_scaffold_11.603(Btg2),evm.TU.HiC_scaffold_12.1214(14-3-3zeta),evm.TU.HiC_scaffold_12.467(arhgap21),evm.TU.HiC_scaffold_14.13…	130	evm.TU.HiC_scaffold_10.244(shi),evm.TU.HiC_scaffold_10.253(E(bx)),evm.TU.HiC_scaffold_10.272(SOS1),evm.TU.HiC_scaffold_10.301(Myo18a),evm.TU.HiC_scaffold_11.1158(Mta1),evm.TU.HiC_scaffold_11.176(CAMSAP1),evm.TU.HiC_scaffold_11.479(PLA2G4A),evm.TU.HiC_scaffold_11168.1(UBAP2L),evm.TU.HiC_scaffold_12.401(--),evm.TU.HiC_scaffold_13.1066(--),evm.TU.HiC_scaffold_13.1296(--),evm.TU.HiC_scaffold_13.396(d…	306	evm.TU.HiC_scaffold_1.2021(rnf181),evm.TU.HiC_scaffold_1.2356(psma2),evm.TU.HiC_scaffold_1.2372(dnph1),evm.TU.HiC_scaffold_1.2398(BRAFLDRAFT_114851),evm.TU.HiC_scaffold_1.2755(CBX3),evm.TU.HiC_scaffold_1.584(--),evm.TU.HiC_scaffold_10.141(--),evm.TU.HiC_scaffold_10.187(Sf3b6),evm.TU.HiC_scaffold_10.329(RpL10A),evm.TU.HiC_scaffold_10.356(Poldip3),evm.TU.HiC_scaffold_10.365(rps20),evm.TU.HiC_scaffo…	234	evm.TU.HiC_scaffold_1.1721(Gapdh),evm.TU.HiC_scaffold_1.2018(psmd11a),evm.TU.HiC_scaffold_1.2021(rnf181),evm.TU.HiC_scaffold_1.2089(Slc12a2),evm.TU.HiC_scaffold_1.2160(nt5c2),evm.TU.HiC_scaffold_1.2637(sn),evm.TU.HiC_scaffold_1.2753(ALDH3A1),evm.TU.HiC_scaffold_10.345(--),evm.TU.HiC_scaffold_10.356(Poldip3),evm.TU.HiC_scaffold_10.357(slc30a7-a),evm.TU.HiC_scaffold_10.393(Rab3),evm.TU.HiC_scaffold…	193	evm.TU.HiC_scaffold_1.2021(rnf181),evm.TU.HiC_scaffold_1.2060(ETFA),evm.TU.HiC_scaffold_1.2263(Gulp1),evm.TU.HiC_scaffold_1.2356(psma2),evm.TU.HiC_scaffold_1.2372(dnph1),evm.TU.HiC_scaffold_1.2637(sn),evm.TU.HiC_scaffold_10.141(--),evm.TU.HiC_scaffold_10.417(Mycbp),evm.TU.HiC_scaffold_10.509(pfdn1),evm.TU.HiC_scaffold_10.60(ube2ib),evm.TU.HiC_scaffold_11.864(Anpep),evm.TU.HiC_scaffold_11.917(Phm)…	253	evm.TU.HiC_scaffold_1.1246(mys),evm.TU.HiC_scaffold_1.1249(mys),evm.TU.HiC_scaffold_1.1680(Frl),evm.TU.HiC_scaffold_1.2618(slc16a12),evm.TU.HiC_scaffold_1.2737(Rgs7),evm.TU.HiC_scaffold_10.418(SLC16A3),evm.TU.HiC_scaffold_10.516(ETS1),evm.TU.HiC_scaffold_10.536(DAGLB),evm.TU.HiC_scaffold_10.616(DOCK1),evm.TU.HiC_scaffold_11.1091(pyx),evm.TU.HiC_scaffold_11.1093(pyx),evm.TU.HiC_scaffold_11.1168(--…	121	evm.TU.HiC_scaffold_10.244(shi),evm.TU.HiC_scaffold_10.272(SOS1),evm.TU.HiC_scaffold_10.301(Myo18a),evm.TU.HiC_scaffold_11.1158(Mta1),evm.TU.HiC_scaffold_11.1162(osp),evm.TU.HiC_scaffold_11.1177(Ints3),evm.TU.HiC_scaffold_11.176(CAMSAP1),evm.TU.HiC_scaffold_12.1190(Canx),evm.TU.HiC_scaffold_12.287(Hsc70-5),evm.TU.HiC_scaffold_12.401(--),evm.TU.HiC_scaffold_13.1066(--),evm.TU.HiC_scaffold_13.1296(…	218	evm.TU.HiC_scaffold_1.1249(mys),evm.TU.HiC_scaffold_1.2089(Slc12a2),evm.TU.HiC_scaffold_1.2697(TXNRD1),evm.TU.HiC_scaffold_1.2753(ALDH3A1),evm.TU.HiC_scaffold_10.166(tdc-1),evm.TU.HiC_scaffold_10.418(SLC16A3),evm.TU.HiC_scaffold_10.511(C3G),evm.TU.HiC_scaffold_10.516(ETS1),evm.TU.HiC_scaffold_10.616(DOCK1),evm.TU.HiC_scaffold_11.1091(pyx),evm.TU.HiC_scaffold_11.1093(pyx),evm.TU.HiC_scaffold_11.12…	108	evm.TU.HiC_scaffold_1.2755(CBX3),evm.TU.HiC_scaffold_1.584(--),evm.TU.HiC_scaffold_10.253(E(bx)),evm.TU.HiC_scaffold_10.272(SOS1),evm.TU.HiC_scaffold_10.356(Poldip3),evm.TU.HiC_scaffold_11.1158(Mta1),evm.TU.HiC_scaffold_12.1519(hil-6),evm.TU.HiC_scaffold_12.1520(hil-6),evm.TU.HiC_scaffold_13.1066(--),evm.TU.HiC_scaffold_13.396(dom),evm.TU.HiC_scaffold_13.724(DBF4),evm.TU.HiC_scaffold_13.823(--),e…
GO:0008150	Biological Process	GO:0015976	carbon utilization	0	--	0	--	0	--	0	--	0	--	1	evm.TU.HiC_scaffold_16.1290(Sdhaf3)	0	--	0	--	0	--	0	--	0	--	0	--
GO:0008150	Biological Process	GO:0016032	viral process	5	evm.TU.HiC_scaffold_19.340(VPS4A),evm.TU.HiC_scaffold_22.572(--),evm.TU.HiC_scaffold_3.550(NPC1),evm.TU.HiC_scaffold_33.49(NUP50),evm.TU.HiC_scaffold_49.126(cenB)	6	evm.TU.HiC_scaffold_13.755(alyref),evm.TU.HiC_scaffold_18.232(pdcl3),evm.TU.HiC_scaffold_21.275(psmb4),evm.TU.HiC_scaffold_21.350(--),evm.TU.HiC_scaffold_56.133(VhaSFD),evm.TU.HiC_scaffold_6.842(PSMA4)	3	evm.TU.HiC_scaffold_21.350(--),evm.TU.HiC_scaffold_3.1098(DEK),evm.TU.HiC_scaffold_60.126(--)	2	evm.TU.HiC_scaffold_36.64(Cdc42),evm.TU.HiC_scaffold_52.691(drk)	2	evm.TU.HiC_scaffold_60.126(--),evm.TU.HiC_scaffold_7.1177(Ars2)	12	evm.TU.HiC_scaffold_10.60(ube2ib),evm.TU.HiC_scaffold_2.915(smo-1),evm.TU.HiC_scaffold_21.1(alyref-a),evm.TU.HiC_scaffold_3.1098(DEK),evm.TU.HiC_scaffold_3.81(eIF3f1),evm.TU.HiC_scaffold_51.1268(Clec4g),evm.TU.HiC_scaffold_51.1444(MED11),evm.TU.HiC_scaffold_51.149(RPSA),evm.TU.HiC_scaffold_52.95(EIF3L),evm.TU.HiC_scaffold_58.1599(UBA52),evm.TU.HiC_scaffold_60.669(gnb2l1),evm.TU.HiC_scaffold_9.254…	13	evm.TU.HiC_scaffold_10.345(--),evm.TU.HiC_scaffold_15.495(14-3-3epsilon),evm.TU.HiC_scaffold_20.939(mcts1),evm.TU.HiC_scaffold_21.275(psmb4),evm.TU.HiC_scaffold_21.350(--),evm.TU.HiC_scaffold_27.591(cact),evm.TU.HiC_scaffold_31.792(Kpnb1),evm.TU.HiC_scaffold_39.600(PDIA3),evm.TU.HiC_scaffold_45.555(KARS1),evm.TU.HiC_scaffold_47.38(EIF3B),evm.TU.HiC_scaffold_47.597(IPO5),evm.TU.HiC_scaffold_5.972(…	8	evm.TU.HiC_scaffold_10.60(ube2ib),evm.TU.HiC_scaffold_22.677(Vps28),evm.TU.HiC_scaffold_22.806(CTSB),evm.TU.HiC_scaffold_23.136(DERL1),evm.TU.HiC_scaffold_27.415(Prosbeta6),evm.TU.HiC_scaffold_40.397(PSMB2),evm.TU.HiC_scaffold_49.126(cenB),evm.TU.HiC_scaffold_51.1268(Clec4g)	13	evm.TU.HiC_scaffold_14.1366(Vcp),evm.TU.HiC_scaffold_15.883(--),evm.TU.HiC_scaffold_16.1324(RAB7A),evm.TU.HiC_scaffold_19.340(VPS4A),evm.TU.HiC_scaffold_2.810(LAMP1),evm.TU.HiC_scaffold_22.572(--),evm.TU.HiC_scaffold_22.806(CTSB),evm.TU.HiC_scaffold_28.99(IST1),evm.TU.HiC_scaffold_33.49(NUP50),evm.TU.HiC_scaffold_36.64(Cdc42),evm.TU.HiC_scaffold_52.691(drk),evm.TU.HiC_scaffold_56.256(Pdcd6ip),evm…	2	evm.TU.HiC_scaffold_60.126(--),evm.TU.HiC_scaffold_7.1177(Ars2)	14	evm.TU.HiC_scaffold_14.1366(Vcp),evm.TU.HiC_scaffold_15.495(14-3-3epsilon),evm.TU.HiC_scaffold_19.340(VPS4A),evm.TU.HiC_scaffold_2.810(LAMP1),evm.TU.HiC_scaffold_22.572(--),evm.TU.HiC_scaffold_22.806(CTSB),evm.TU.HiC_scaffold_27.591(cact),evm.TU.HiC_scaffold_28.99(IST1),evm.TU.HiC_scaffold_36.64(Cdc42),evm.TU.HiC_scaffold_49.126(cenB),evm.TU.HiC_scaffold_52.691(drk),evm.TU.HiC_scaffold_53.321(Hem…	7	evm.TU.HiC_scaffold_2.915(smo-1),evm.TU.HiC_scaffold_21.1(alyref-a),evm.TU.HiC_scaffold_3.1098(DEK),evm.TU.HiC_scaffold_49.667(--),evm.TU.HiC_scaffold_56.274(smc3),evm.TU.HiC_scaffold_60.1502(Ran),evm.TU.HiC_scaffold_7.1177(Ars2)
GO:0008150	Biological Process	GO:0019740	nitrogen utilization	2	evm.TU.HiC_scaffold_22.918(Gs2),evm.TU.HiC_scaffold_3.1169(Nedd4)	0	--	0	--	1	evm.TU.HiC_scaffold_52.579(ASL)	0	--	1	evm.TU.HiC_scaffold_50.484(Pka-R2)	0	--	0	--	2	evm.TU.HiC_scaffold_3.1169(Nedd4),evm.TU.HiC_scaffold_52.579(ASL)	0	--	1	evm.TU.HiC_scaffold_3.1169(Nedd4)	0	--
GO:0008150	Biological Process	GO:0022414	reproductive process	23	evm.TU.HiC_scaffold_1.2697(TXNRD1),evm.TU.HiC_scaffold_10.516(ETS1),evm.TU.HiC_scaffold_13.464(--),evm.TU.HiC_scaffold_22.130(--),evm.TU.HiC_scaffold_27.134(mig-15),evm.TU.HiC_scaffold_3.1169(Nedd4),evm.TU.HiC_scaffold_3.550(NPC1),evm.TU.HiC_scaffold_30.241(Myo31DF),evm.TU.HiC_scaffold_30.262(Dgkq),evm.TU.HiC_scaffold_31.777(ENAH),evm.TU.HiC_scaffold_32.129(MYO1C),evm.TU.HiC_scaffold_40.194(hif1a…	6	evm.TU.HiC_scaffold_16.968(CCT5),evm.TU.HiC_scaffold_20.529(RpL10),evm.TU.HiC_scaffold_21.350(--),evm.TU.HiC_scaffold_30.279(CRIP1),evm.TU.HiC_scaffold_31.642(tsu),evm.TU.HiC_scaffold_56.34(eif3eb)	11	evm.TU.HiC_scaffold_13.1374(PSMD13),evm.TU.HiC_scaffold_21.350(--),evm.TU.HiC_scaffold_21.578(Jafrac1),evm.TU.HiC_scaffold_31.596(ctr9),evm.TU.HiC_scaffold_43.230(Dhx8),evm.TU.HiC_scaffold_43.320(SEM1),evm.TU.HiC_scaffold_47.259(bai),evm.TU.HiC_scaffold_5.295(Snrpa1),evm.TU.HiC_scaffold_56.34(eif3eb),evm.TU.HiC_scaffold_59.1349(BYSL),evm.TU.HiC_scaffold_7.646(DDX23)	31	evm.TU.HiC_scaffold_1.1246(mys),evm.TU.HiC_scaffold_1.1249(mys),evm.TU.HiC_scaffold_1.2737(Rgs7),evm.TU.HiC_scaffold_10.516(ETS1),evm.TU.HiC_scaffold_11.479(PLA2G4A),evm.TU.HiC_scaffold_12.1214(14-3-3zeta),evm.TU.HiC_scaffold_20.292(VPS13D),evm.TU.HiC_scaffold_20.543(pik3c3),evm.TU.HiC_scaffold_21.578(Jafrac1),evm.TU.HiC_scaffold_26.977(GATA2),evm.TU.HiC_scaffold_27.300(FLT1),evm.TU.HiC_scaffold_…	40	evm.TU.HiC_scaffold_10.244(shi),evm.TU.HiC_scaffold_10.253(E(bx)),evm.TU.HiC_scaffold_10.272(SOS1),evm.TU.HiC_scaffold_11.479(PLA2G4A),evm.TU.HiC_scaffold_11168.1(UBAP2L),evm.TU.HiC_scaffold_13.396(dom),evm.TU.HiC_scaffold_13.724(DBF4),evm.TU.HiC_scaffold_13.890(bab2),evm.TU.HiC_scaffold_14.1357(U2af50),evm.TU.HiC_scaffold_15.488(CHD1),evm.TU.HiC_scaffold_17.1023(Fit1),evm.TU.HiC_scaffold_21.1097…	57	evm.TU.HiC_scaffold_10.414(sqd),evm.TU.HiC_scaffold_10.60(ube2ib),evm.TU.HiC_scaffold_11.479(PLA2G4A),evm.TU.HiC_scaffold_12.1406(elovl6),evm.TU.HiC_scaffold_12.434(ZNHIT1),evm.TU.HiC_scaffold_14.1332(snf),evm.TU.HiC_scaffold_14.1373(Park7),evm.TU.HiC_scaffold_15.741(cher),evm.TU.HiC_scaffold_16.1400(Parcxpwex01),evm.TU.HiC_scaffold_17.974(FK506-bp2),evm.TU.HiC_scaffold_2.1288(snu13),evm.TU.HiC_s…	52	evm.TU.HiC_scaffold_12.1214(14-3-3zeta),evm.TU.HiC_scaffold_12.1416(CSNK2A1),evm.TU.HiC_scaffold_13.1808(Pp2B-14D),evm.TU.HiC_scaffold_13.1962(EIF2S2),evm.TU.HiC_scaffold_13.265(nap1l1-a),evm.TU.HiC_scaffold_13.401(dom),evm.TU.HiC_scaffold_14.1332(snf),evm.TU.HiC_scaffold_15.495(14-3-3epsilon),evm.TU.HiC_scaffold_2.1288(snu13),evm.TU.HiC_scaffold_20.269(stau2),evm.TU.HiC_scaffold_21.286(nst-1),ev…	28	evm.TU.HiC_scaffold_10.60(ube2ib),evm.TU.HiC_scaffold_14.1373(Park7),evm.TU.HiC_scaffold_16.1400(Parcxpwex01),evm.TU.HiC_scaffold_17.974(FK506-bp2),evm.TU.HiC_scaffold_2.1287(DLD),evm.TU.HiC_scaffold_22.130(--),evm.TU.HiC_scaffold_22.677(Vps28),evm.TU.HiC_scaffold_22.806(CTSB),evm.TU.HiC_scaffold_26.296(RAB11B),evm.TU.HiC_scaffold_27.39(GMFB),evm.TU.HiC_scaffold_27.638(Tctp),evm.TU.HiC_scaffold_3…	69	evm.TU.HiC_scaffold_1.1246(mys),evm.TU.HiC_scaffold_1.1249(mys),evm.TU.HiC_scaffold_1.1680(Frl),evm.TU.HiC_scaffold_1.2737(Rgs7),evm.TU.HiC_scaffold_10.516(ETS1),evm.TU.HiC_scaffold_10.616(DOCK1),evm.TU.HiC_scaffold_13.218(GBETA1),evm.TU.HiC_scaffold_13.464(--),evm.TU.HiC_scaffold_14.1366(Vcp),evm.TU.HiC_scaffold_14.1533(Inx2),evm.TU.HiC_scaffold_14.682(Inx7),evm.TU.HiC_scaffold_16.1324(RAB7A),ev…	32	evm.TU.HiC_scaffold_10.244(shi),evm.TU.HiC_scaffold_10.272(SOS1),evm.TU.HiC_scaffold_13.396(dom),evm.TU.HiC_scaffold_13.401(dom),evm.TU.HiC_scaffold_13.890(bab2),evm.TU.HiC_scaffold_15.488(CHD1),evm.TU.HiC_scaffold_17.1022(Fit1),evm.TU.HiC_scaffold_17.1023(Fit1),evm.TU.HiC_scaffold_21.1097(dia),evm.TU.HiC_scaffold_26.511(DROSHA),evm.TU.HiC_scaffold_27.135(--),evm.TU.HiC_scaffold_27.136(MAP4K4),ev…	61	evm.TU.HiC_scaffold_1.1249(mys),evm.TU.HiC_scaffold_1.2697(TXNRD1),evm.TU.HiC_scaffold_10.166(tdc-1),evm.TU.HiC_scaffold_10.516(ETS1),evm.TU.HiC_scaffold_10.616(DOCK1),evm.TU.HiC_scaffold_12.1214(14-3-3zeta),evm.TU.HiC_scaffold_13.464(--),evm.TU.HiC_scaffold_14.1366(Vcp),evm.TU.HiC_scaffold_14.1533(Inx2),evm.TU.HiC_scaffold_14.682(Inx7),evm.TU.HiC_scaffold_15.495(14-3-3epsilon),evm.TU.HiC_scaffol…	29	evm.TU.HiC_scaffold_10.253(E(bx)),evm.TU.HiC_scaffold_10.272(SOS1),evm.TU.HiC_scaffold_13.396(dom),evm.TU.HiC_scaffold_13.724(DBF4),evm.TU.HiC_scaffold_13.890(bab2),evm.TU.HiC_scaffold_15.488(CHD1),evm.TU.HiC_scaffold_15.866(OXSR1),evm.TU.HiC_scaffold_23.118(Hrb27C),evm.TU.HiC_scaffold_25.895(SERCA),evm.TU.HiC_scaffold_30.279(CRIP1),evm.TU.HiC_scaffold_31.596(ctr9),evm.TU.HiC_scaffold_4.643(CECR2…
GO:0008150	Biological Process	GO:0022610	biological adhesion	7	evm.TU.HiC_scaffold_13.1543(Zasp52),evm.TU.HiC_scaffold_16.915(--),evm.TU.HiC_scaffold_19.111(Arpc2),evm.TU.HiC_scaffold_54.621(FLT1),evm.TU.HiC_scaffold_54.774(Cd63),evm.TU.HiC_scaffold_58.1390(Hspg2),evm.TU.HiC_scaffold_59.1349(BYSL)	2	evm.TU.HiC_scaffold_2.1570(RPS3),evm.TU.HiC_scaffold_21.350(--)	4	evm.TU.HiC_scaffold_21.350(--),evm.TU.HiC_scaffold_21.578(Jafrac1),evm.TU.HiC_scaffold_22.829(ARHGAP6),evm.TU.HiC_scaffold_59.1349(BYSL)	14	evm.TU.HiC_scaffold_1.1246(mys),evm.TU.HiC_scaffold_1.1249(mys),evm.TU.HiC_scaffold_21.578(Jafrac1),evm.TU.HiC_scaffold_29.857(emc),evm.TU.HiC_scaffold_36.64(Cdc42),evm.TU.HiC_scaffold_52.691(drk),evm.TU.HiC_scaffold_53.916(--),evm.TU.HiC_scaffold_54.616(F26E4.3),evm.TU.HiC_scaffold_54.774(Cd63),evm.TU.HiC_scaffold_54.787(Fyn),evm.TU.HiC_scaffold_58.1880(Ptpn11),evm.TU.HiC_scaffold_58.2514(tie2),…	5	evm.TU.HiC_scaffold_17.1023(Fit1),evm.TU.HiC_scaffold_22.828(--),evm.TU.HiC_scaffold_33.323(Epb41l3),evm.TU.HiC_scaffold_35.340(Sra-1),evm.TU.HiC_scaffold_58.2438(Mark3)	14	evm.TU.HiC_scaffold_14.1274(Ninj1),evm.TU.HiC_scaffold_2.1570(RPS3),evm.TU.HiC_scaffold_33.305(Pde11),evm.TU.HiC_scaffold_34.191(GTPBP4),evm.TU.HiC_scaffold_5.739(Vinc),evm.TU.HiC_scaffold_51.1268(Clec4g),evm.TU.HiC_scaffold_51.149(RPSA),evm.TU.HiC_scaffold_54.616(F26E4.3),evm.TU.HiC_scaffold_58.1880(Ptpn11),evm.TU.HiC_scaffold_60.12(TM1),evm.TU.HiC_scaffold_60.204(ARL2),evm.TU.HiC_scaffold_60.66…	11	evm.TU.HiC_scaffold_10.511(C3G),evm.TU.HiC_scaffold_21.350(--),evm.TU.HiC_scaffold_25.445(itga5),evm.TU.HiC_scaffold_29.542(SEC24C),evm.TU.HiC_scaffold_3.146(CaBP1),evm.TU.HiC_scaffold_33.305(Pde11),evm.TU.HiC_scaffold_34.191(GTPBP4),evm.TU.HiC_scaffold_40.199(DUSP10),evm.TU.HiC_scaffold_44.2211(BSG),evm.TU.HiC_scaffold_46.1687(Calr),evm.TU.HiC_scaffold_58.1880(Ptpn11)	8	evm.TU.HiC_scaffold_14.1274(Ninj1),evm.TU.HiC_scaffold_16.915(--),evm.TU.HiC_scaffold_51.1268(Clec4g),evm.TU.HiC_scaffold_53.210(arpc4),evm.TU.HiC_scaffold_54.774(Cd63),evm.TU.HiC_scaffold_58.1390(Hspg2),evm.TU.HiC_scaffold_748.2(tpi1b),evm.TU.HiC_scaffold_8.1304(Dsp1)	26	evm.TU.HiC_scaffold_1.1246(mys),evm.TU.HiC_scaffold_1.1249(mys),evm.TU.HiC_scaffold_1.1680(Frl),evm.TU.HiC_scaffold_13.218(GBETA1),evm.TU.HiC_scaffold_2.1648(FNDC3A),evm.TU.HiC_scaffold_20.769(SYT6),evm.TU.HiC_scaffold_21.578(Jafrac1),evm.TU.HiC_scaffold_22.796(Csk),evm.TU.HiC_scaffold_25.445(itga5),evm.TU.HiC_scaffold_3.1097(Src42A),evm.TU.HiC_scaffold_30.88(scrib),evm.TU.HiC_scaffold_32.298(CYT…	8	evm.TU.HiC_scaffold_17.1022(Fit1),evm.TU.HiC_scaffold_17.1023(Fit1),evm.TU.HiC_scaffold_22.828(--),evm.TU.HiC_scaffold_33.323(Epb41l3),evm.TU.HiC_scaffold_35.340(Sra-1),evm.TU.HiC_scaffold_54.621(FLT1),evm.TU.HiC_scaffold_58.2438(Mark3),evm.TU.HiC_scaffold_58.2514(tie2)	24	evm.TU.HiC_scaffold_1.1249(mys),evm.TU.HiC_scaffold_10.511(C3G),evm.TU.HiC_scaffold_19.111(Arpc2),evm.TU.HiC_scaffold_2.1648(FNDC3A),evm.TU.HiC_scaffold_21.578(Jafrac1),evm.TU.HiC_scaffold_22.796(Csk),evm.TU.HiC_scaffold_25.445(itga5),evm.TU.HiC_scaffold_29.921(CTTN1),evm.TU.HiC_scaffold_3.1097(Src42A),evm.TU.HiC_scaffold_3.146(CaBP1),evm.TU.HiC_scaffold_3.456(LIMS2),evm.TU.HiC_scaffold_32.298(CY…	5	evm.TU.HiC_scaffold_14.1274(Ninj1),evm.TU.HiC_scaffold_2.1286(rcc2),evm.TU.HiC_scaffold_22.828(--),evm.TU.HiC_scaffold_46.1687(Calr),evm.TU.HiC_scaffold_51.1137(Lam)
GO:0008150	Biological Process	GO:0023052	signaling	46	evm.TU.HiC_scaffold_1.2697(TXNRD1),evm.TU.HiC_scaffold_10.516(ETS1),evm.TU.HiC_scaffold_12.1221(CdGAPr),evm.TU.HiC_scaffold_13.464(--),evm.TU.HiC_scaffold_14.501(--),evm.TU.HiC_scaffold_15.1129(vha-17),evm.TU.HiC_scaffold_19.111(Arpc2),evm.TU.HiC_scaffold_19.340(VPS4A),evm.TU.HiC_scaffold_2.717(lin-10),evm.TU.HiC_scaffold_20.358(Adam12),evm.TU.HiC_scaffold_21.591(Sh3beta),evm.TU.HiC_scaffold_21.6…	8	evm.TU.HiC_scaffold_10.628(rps7),evm.TU.HiC_scaffold_12.1198(Pgi),evm.TU.HiC_scaffold_18.232(pdcl3),evm.TU.HiC_scaffold_2.1570(RPS3),evm.TU.HiC_scaffold_21.350(--),evm.TU.HiC_scaffold_30.279(CRIP1),evm.TU.HiC_scaffold_31.642(tsu),evm.TU.HiC_scaffold_56.133(VhaSFD)	17	evm.TU.HiC_scaffold_15.846(Gvin1),evm.TU.HiC_scaffold_19.769(Polr2f),evm.TU.HiC_scaffold_21.350(--),evm.TU.HiC_scaffold_22.829(ARHGAP6),evm.TU.HiC_scaffold_26.678(DDX39B),evm.TU.HiC_scaffold_27.485(SOD2),evm.TU.HiC_scaffold_29.464(Ehmt2),evm.TU.HiC_scaffold_29.563(--),evm.TU.HiC_scaffold_3.1098(DEK),evm.TU.HiC_scaffold_31.596(ctr9),evm.TU.HiC_scaffold_4.1317(--),evm.TU.HiC_scaffold_40.528(SEC62),…	56	evm.TU.HiC_scaffold_1.1246(mys),evm.TU.HiC_scaffold_1.1249(mys),evm.TU.HiC_scaffold_1.2737(Rgs7),evm.TU.HiC_scaffold_10.516(ETS1),evm.TU.HiC_scaffold_11.603(Btg2),evm.TU.HiC_scaffold_12.467(arhgap21),evm.TU.HiC_scaffold_15.481(--),evm.TU.HiC_scaffold_17.254(--),evm.TU.HiC_scaffold_18.1201(gpp),evm.TU.HiC_scaffold_2.1535(Acsl4),evm.TU.HiC_scaffold_20.292(VPS13D),evm.TU.HiC_scaffold_20.543(pik3c3),…	50	evm.TU.HiC_scaffold_10.244(shi),evm.TU.HiC_scaffold_10.253(E(bx)),evm.TU.HiC_scaffold_10.272(SOS1),evm.TU.HiC_scaffold_11168.1(UBAP2L),evm.TU.HiC_scaffold_13.1296(--),evm.TU.HiC_scaffold_13.396(dom),evm.TU.HiC_scaffold_17.1023(Fit1),evm.TU.HiC_scaffold_18.17(hyou1),evm.TU.HiC_scaffold_18.18(hyou1),evm.TU.HiC_scaffold_20.484(--),evm.TU.HiC_scaffold_20.605(--),evm.TU.HiC_scaffold_22.326(norpA),evm.…	86	evm.TU.HiC_scaffold_1.2398(BRAFLDRAFT_114851),evm.TU.HiC_scaffold_10.141(--),evm.TU.HiC_scaffold_10.60(ube2ib),evm.TU.HiC_scaffold_10.628(rps7),evm.TU.HiC_scaffold_12.1017(RPL26L1),evm.TU.HiC_scaffold_12.1197(rap-1),evm.TU.HiC_scaffold_12.18(PPAF1),evm.TU.HiC_scaffold_12.287(Hsc70-5),evm.TU.HiC_scaffold_13.1771(DIRAS2),evm.TU.HiC_scaffold_13.946(RRS1),evm.TU.HiC_scaffold_14.1349(EEF1E1),evm.TU.Hi…	76	evm.TU.HiC_scaffold_10.511(C3G),evm.TU.HiC_scaffold_11.1200(Uggt1),evm.TU.HiC_scaffold_12.135(CtBP),evm.TU.HiC_scaffold_12.1416(CSNK2A1),evm.TU.HiC_scaffold_12.18(PPAF1),evm.TU.HiC_scaffold_12.287(Hsc70-5),evm.TU.HiC_scaffold_12.646(pyx),evm.TU.HiC_scaffold_13.1808(Pp2B-14D),evm.TU.HiC_scaffold_13.401(dom),evm.TU.HiC_scaffold_13.946(RRS1),evm.TU.HiC_scaffold_14.1349(EEF1E1),evm.TU.HiC_scaffold_15…	47	evm.TU.HiC_scaffold_10.141(--),evm.TU.HiC_scaffold_10.60(ube2ib),evm.TU.HiC_scaffold_14.1373(Park7),evm.TU.HiC_scaffold_14.1561(--),evm.TU.HiC_scaffold_16.277(PMP2),evm.TU.HiC_scaffold_17.974(FK506-bp2),evm.TU.HiC_scaffold_21.591(Sh3beta),evm.TU.HiC_scaffold_21.648(Sqstm1),evm.TU.HiC_scaffold_22.567(GPX1),evm.TU.HiC_scaffold_22.677(Vps28),evm.TU.HiC_scaffold_23.136(DERL1),evm.TU.HiC_scaffold_25.2…	117	evm.TU.HiC_scaffold_1.1246(mys),evm.TU.HiC_scaffold_1.1249(mys),evm.TU.HiC_scaffold_1.1680(Frl),evm.TU.HiC_scaffold_1.2737(Rgs7),evm.TU.HiC_scaffold_10.516(ETS1),evm.TU.HiC_scaffold_10.616(DOCK1),evm.TU.HiC_scaffold_11.1168(--),evm.TU.HiC_scaffold_11.354(RAB35),evm.TU.HiC_scaffold_11.603(Btg2),evm.TU.HiC_scaffold_12.1221(CdGAPr),evm.TU.HiC_scaffold_12.135(CtBP),evm.TU.HiC_scaffold_12.1501(TSPAN8)…	52	evm.TU.HiC_scaffold_10.244(shi),evm.TU.HiC_scaffold_10.272(SOS1),evm.TU.HiC_scaffold_11.1177(Ints3),evm.TU.HiC_scaffold_12.1190(Canx),evm.TU.HiC_scaffold_12.287(Hsc70-5),evm.TU.HiC_scaffold_13.1296(--),evm.TU.HiC_scaffold_13.396(dom),evm.TU.HiC_scaffold_13.401(dom),evm.TU.HiC_scaffold_17.1022(Fit1),evm.TU.HiC_scaffold_17.1023(Fit1),evm.TU.HiC_scaffold_18.17(hyou1),evm.TU.HiC_scaffold_18.18(hyou1)…	103	evm.TU.HiC_scaffold_1.1249(mys),evm.TU.HiC_scaffold_1.2697(TXNRD1),evm.TU.HiC_scaffold_10.511(C3G),evm.TU.HiC_scaffold_10.516(ETS1),evm.TU.HiC_scaffold_10.616(DOCK1),evm.TU.HiC_scaffold_11.1200(Uggt1),evm.TU.HiC_scaffold_11.603(Btg2),evm.TU.HiC_scaffold_12.1221(CdGAPr),evm.TU.HiC_scaffold_12.1233(PPAE),evm.TU.HiC_scaffold_12.135(CtBP),evm.TU.HiC_scaffold_12.1501(TSPAN8),evm.TU.HiC_scaffold_12.430…	39	evm.TU.HiC_scaffold_10.253(E(bx)),evm.TU.HiC_scaffold_10.272(SOS1),evm.TU.HiC_scaffold_13.396(dom),evm.TU.HiC_scaffold_15.866(OXSR1),evm.TU.HiC_scaffold_18.17(hyou1),evm.TU.HiC_scaffold_2.1286(rcc2),evm.TU.HiC_scaffold_2.915(smo-1),evm.TU.HiC_scaffold_20.605(--),evm.TU.HiC_scaffold_22.133(ube2c),evm.TU.HiC_scaffold_22.828(--),evm.TU.HiC_scaffold_23.807(CNKSR2),evm.TU.HiC_scaffold_25.749(CNOT3),ev…
GO:0008150	Biological Process	GO:0032501	multicellular organismal process	55	evm.TU.HiC_scaffold_1.2263(Gulp1),evm.TU.HiC_scaffold_1.2697(TXNRD1),evm.TU.HiC_scaffold_10.516(ETS1),evm.TU.HiC_scaffold_12.1209(ClC-a),evm.TU.HiC_scaffold_12.1221(CdGAPr),evm.TU.HiC_scaffold_13.1543(Zasp52),evm.TU.HiC_scaffold_13.464(--),evm.TU.HiC_scaffold_14.972(DAAM2),evm.TU.HiC_scaffold_15.1129(vha-17),evm.TU.HiC_scaffold_17.33(--),evm.TU.HiC_scaffold_19.111(Arpc2),evm.TU.HiC_scaffold_19.34…	12	evm.TU.HiC_scaffold_10.628(rps7),evm.TU.HiC_scaffold_12.1198(Pgi),evm.TU.HiC_scaffold_18.232(pdcl3),evm.TU.HiC_scaffold_2.1570(RPS3),evm.TU.HiC_scaffold_20.529(RpL10),evm.TU.HiC_scaffold_21.350(--),evm.TU.HiC_scaffold_30.279(CRIP1),evm.TU.HiC_scaffold_31.642(tsu),evm.TU.HiC_scaffold_4.1319(--),evm.TU.HiC_scaffold_40.27(TUB-2),evm.TU.HiC_scaffold_56.133(VhaSFD),evm.TU.HiC_scaffold_56.34(eif3eb)	23	evm.TU.HiC_scaffold_12.1243(smc1a),evm.TU.HiC_scaffold_21.350(--),evm.TU.HiC_scaffold_21.578(Jafrac1),evm.TU.HiC_scaffold_26.678(DDX39B),evm.TU.HiC_scaffold_27.485(SOD2),evm.TU.HiC_scaffold_29.464(Ehmt2),evm.TU.HiC_scaffold_31.596(ctr9),evm.TU.HiC_scaffold_4.1318(--),evm.TU.HiC_scaffold_4.1319(--),evm.TU.HiC_scaffold_43.230(Dhx8),evm.TU.HiC_scaffold_43.320(SEM1),evm.TU.HiC_scaffold_47.259(bai),ev…	71	evm.TU.HiC_scaffold_1.1246(mys),evm.TU.HiC_scaffold_1.1249(mys),evm.TU.HiC_scaffold_1.2737(Rgs7),evm.TU.HiC_scaffold_10.516(ETS1),evm.TU.HiC_scaffold_11.479(PLA2G4A),evm.TU.HiC_scaffold_11.603(Btg2),evm.TU.HiC_scaffold_12.1214(14-3-3zeta),evm.TU.HiC_scaffold_12.467(arhgap21),evm.TU.HiC_scaffold_15.481(--),evm.TU.HiC_scaffold_16.1316(--),evm.TU.HiC_scaffold_16.740(--),evm.TU.HiC_scaffold_17.254(--…	68	evm.TU.HiC_scaffold_10.244(shi),evm.TU.HiC_scaffold_10.253(E(bx)),evm.TU.HiC_scaffold_10.272(SOS1),evm.TU.HiC_scaffold_11.176(CAMSAP1),evm.TU.HiC_scaffold_11.479(PLA2G4A),evm.TU.HiC_scaffold_11168.1(UBAP2L),evm.TU.HiC_scaffold_13.396(dom),evm.TU.HiC_scaffold_13.724(DBF4),evm.TU.HiC_scaffold_13.890(bab2),evm.TU.HiC_scaffold_14.1357(U2af50),evm.TU.HiC_scaffold_14.753(ABHD17B),evm.TU.HiC_scaffold_15…	132	evm.TU.HiC_scaffold_1.2398(BRAFLDRAFT_114851),evm.TU.HiC_scaffold_10.141(--),evm.TU.HiC_scaffold_10.187(Sf3b6),evm.TU.HiC_scaffold_10.414(sqd),evm.TU.HiC_scaffold_10.60(ube2ib),evm.TU.HiC_scaffold_10.628(rps7),evm.TU.HiC_scaffold_11.479(PLA2G4A),evm.TU.HiC_scaffold_11.917(Phm),evm.TU.HiC_scaffold_12.1243(smc1a),evm.TU.HiC_scaffold_12.1406(elovl6),evm.TU.HiC_scaffold_12.287(Hsc70-5),evm.TU.HiC_sca…	110	evm.TU.HiC_scaffold_1.1721(Gapdh),evm.TU.HiC_scaffold_1.2018(psmd11a),evm.TU.HiC_scaffold_1.2637(sn),evm.TU.HiC_scaffold_10.511(C3G),evm.TU.HiC_scaffold_11.1200(Uggt1),evm.TU.HiC_scaffold_12.1214(14-3-3zeta),evm.TU.HiC_scaffold_12.134(Arcn1),evm.TU.HiC_scaffold_12.135(CtBP),evm.TU.HiC_scaffold_12.1416(CSNK2A1),evm.TU.HiC_scaffold_12.287(Hsc70-5),evm.TU.HiC_scaffold_13.1808(Pp2B-14D),evm.TU.HiC_sc…	79	evm.TU.HiC_scaffold_1.2060(ETFA),evm.TU.HiC_scaffold_1.2263(Gulp1),evm.TU.HiC_scaffold_1.2637(sn),evm.TU.HiC_scaffold_10.141(--),evm.TU.HiC_scaffold_10.60(ube2ib),evm.TU.HiC_scaffold_11.917(Phm),evm.TU.HiC_scaffold_12.333(Oat),evm.TU.HiC_scaffold_14.1373(Park7),evm.TU.HiC_scaffold_16.1400(Parcxpwex01),evm.TU.HiC_scaffold_16.277(PMP2),evm.TU.HiC_scaffold_18.73(PSMA6),evm.TU.HiC_scaffold_19.118(HAD…	134	evm.TU.HiC_scaffold_1.1246(mys),evm.TU.HiC_scaffold_1.1249(mys),evm.TU.HiC_scaffold_1.1680(Frl),evm.TU.HiC_scaffold_1.2737(Rgs7),evm.TU.HiC_scaffold_10.516(ETS1),evm.TU.HiC_scaffold_10.536(DAGLB),evm.TU.HiC_scaffold_10.616(DOCK1),evm.TU.HiC_scaffold_11.603(Btg2),evm.TU.HiC_scaffold_12.1221(CdGAPr),evm.TU.HiC_scaffold_12.135(CtBP),evm.TU.HiC_scaffold_12.430(FAIM2),evm.TU.HiC_scaffold_13.1142(CSNK1…	63	evm.TU.HiC_scaffold_10.244(shi),evm.TU.HiC_scaffold_10.272(SOS1),evm.TU.HiC_scaffold_11.176(CAMSAP1),evm.TU.HiC_scaffold_12.1190(Canx),evm.TU.HiC_scaffold_12.287(Hsc70-5),evm.TU.HiC_scaffold_13.396(dom),evm.TU.HiC_scaffold_13.401(dom),evm.TU.HiC_scaffold_13.890(bab2),evm.TU.HiC_scaffold_14.753(ABHD17B),evm.TU.HiC_scaffold_15.488(CHD1),evm.TU.HiC_scaffold_17.1022(Fit1),evm.TU.HiC_scaffold_17.1023(…	118	evm.TU.HiC_scaffold_1.1249(mys),evm.TU.HiC_scaffold_1.2697(TXNRD1),evm.TU.HiC_scaffold_10.166(tdc-1),evm.TU.HiC_scaffold_10.511(C3G),evm.TU.HiC_scaffold_10.516(ETS1),evm.TU.HiC_scaffold_10.616(DOCK1),evm.TU.HiC_scaffold_11.1176(--),evm.TU.HiC_scaffold_11.1200(Uggt1),evm.TU.HiC_scaffold_11.603(Btg2),evm.TU.HiC_scaffold_12.1214(14-3-3zeta),evm.TU.HiC_scaffold_12.1221(CdGAPr),evm.TU.HiC_scaffold_12.…	55	evm.TU.HiC_scaffold_10.253(E(bx)),evm.TU.HiC_scaffold_10.272(SOS1),evm.TU.HiC_scaffold_13.396(dom),evm.TU.HiC_scaffold_13.724(DBF4),evm.TU.HiC_scaffold_13.890(bab2),evm.TU.HiC_scaffold_15.488(CHD1),evm.TU.HiC_scaffold_15.866(OXSR1),evm.TU.HiC_scaffold_18.17(hyou1),evm.TU.HiC_scaffold_2.1286(rcc2),evm.TU.HiC_scaffold_2.1519(FCGBP),evm.TU.HiC_scaffold_2.1521(SSPO),evm.TU.HiC_scaffold_2.915(smo-1),e…
GO:0008150	Biological Process	GO:0032502	developmental process	50	evm.TU.HiC_scaffold_1.2263(Gulp1),evm.TU.HiC_scaffold_1.2697(TXNRD1),evm.TU.HiC_scaffold_10.516(ETS1),evm.TU.HiC_scaffold_12.1221(CdGAPr),evm.TU.HiC_scaffold_13.1543(Zasp52),evm.TU.HiC_scaffold_13.464(--),evm.TU.HiC_scaffold_14.972(DAAM2),evm.TU.HiC_scaffold_15.1129(vha-17),evm.TU.HiC_scaffold_17.33(--),evm.TU.HiC_scaffold_19.111(Arpc2),evm.TU.HiC_scaffold_19.340(VPS4A),evm.TU.HiC_scaffold_2.717(…	13	evm.TU.HiC_scaffold_10.628(rps7),evm.TU.HiC_scaffold_12.1198(Pgi),evm.TU.HiC_scaffold_18.232(pdcl3),evm.TU.HiC_scaffold_18.571(Rpia),evm.TU.HiC_scaffold_20.529(RpL10),evm.TU.HiC_scaffold_21.350(--),evm.TU.HiC_scaffold_30.279(CRIP1),evm.TU.HiC_scaffold_31.642(tsu),evm.TU.HiC_scaffold_4.565(psmc2),evm.TU.HiC_scaffold_40.27(TUB-2),evm.TU.HiC_scaffold_54.1220(CG9286),evm.TU.HiC_scaffold_56.133(VhaSFD…	24	evm.TU.HiC_scaffold_12.1243(smc1a),evm.TU.HiC_scaffold_19.769(Polr2f),evm.TU.HiC_scaffold_21.350(--),evm.TU.HiC_scaffold_21.578(Jafrac1),evm.TU.HiC_scaffold_26.678(DDX39B),evm.TU.HiC_scaffold_27.485(SOD2),evm.TU.HiC_scaffold_29.464(Ehmt2),evm.TU.HiC_scaffold_29.563(--),evm.TU.HiC_scaffold_31.596(ctr9),evm.TU.HiC_scaffold_43.230(Dhx8),evm.TU.HiC_scaffold_43.320(SEM1),evm.TU.HiC_scaffold_47.259(bai…	61	evm.TU.HiC_scaffold_1.1246(mys),evm.TU.HiC_scaffold_1.1249(mys),evm.TU.HiC_scaffold_10.516(ETS1),evm.TU.HiC_scaffold_11.479(PLA2G4A),evm.TU.HiC_scaffold_11.603(Btg2),evm.TU.HiC_scaffold_12.1214(14-3-3zeta),evm.TU.HiC_scaffold_12.467(arhgap21),evm.TU.HiC_scaffold_14.1382(Ldh),evm.TU.HiC_scaffold_2.1535(Acsl4),evm.TU.HiC_scaffold_20.292(VPS13D),evm.TU.HiC_scaffold_20.543(pik3c3),evm.TU.HiC_scaffold…	65	evm.TU.HiC_scaffold_10.244(shi),evm.TU.HiC_scaffold_10.253(E(bx)),evm.TU.HiC_scaffold_10.272(SOS1),evm.TU.HiC_scaffold_11.176(CAMSAP1),evm.TU.HiC_scaffold_11.479(PLA2G4A),evm.TU.HiC_scaffold_11168.1(UBAP2L),evm.TU.HiC_scaffold_13.396(dom),evm.TU.HiC_scaffold_13.724(DBF4),evm.TU.HiC_scaffold_13.890(bab2),evm.TU.HiC_scaffold_14.1357(U2af50),evm.TU.HiC_scaffold_15.488(CHD1),evm.TU.HiC_scaffold_17.10…	132	evm.TU.HiC_scaffold_1.2372(dnph1),evm.TU.HiC_scaffold_1.2398(BRAFLDRAFT_114851),evm.TU.HiC_scaffold_10.141(--),evm.TU.HiC_scaffold_10.187(Sf3b6),evm.TU.HiC_scaffold_10.414(sqd),evm.TU.HiC_scaffold_10.60(ube2ib),evm.TU.HiC_scaffold_10.628(rps7),evm.TU.HiC_scaffold_11.479(PLA2G4A),evm.TU.HiC_scaffold_11.917(Phm),evm.TU.HiC_scaffold_12.1243(smc1a),evm.TU.HiC_scaffold_12.1406(elovl6),evm.TU.HiC_scaff…	106	evm.TU.HiC_scaffold_1.2018(psmd11a),evm.TU.HiC_scaffold_1.2637(sn),evm.TU.HiC_scaffold_10.511(C3G),evm.TU.HiC_scaffold_11.1200(Uggt1),evm.TU.HiC_scaffold_12.1214(14-3-3zeta),evm.TU.HiC_scaffold_12.134(Arcn1),evm.TU.HiC_scaffold_12.135(CtBP),evm.TU.HiC_scaffold_12.1416(CSNK2A1),evm.TU.HiC_scaffold_12.287(Hsc70-5),evm.TU.HiC_scaffold_13.1808(Pp2B-14D),evm.TU.HiC_scaffold_13.1962(EIF2S2),evm.TU.HiC_…	81	evm.TU.HiC_scaffold_1.2060(ETFA),evm.TU.HiC_scaffold_1.2263(Gulp1),evm.TU.HiC_scaffold_1.2372(dnph1),evm.TU.HiC_scaffold_1.2637(sn),evm.TU.HiC_scaffold_10.141(--),evm.TU.HiC_scaffold_10.60(ube2ib),evm.TU.HiC_scaffold_11.917(Phm),evm.TU.HiC_scaffold_14.1274(Ninj1),evm.TU.HiC_scaffold_16.1400(Parcxpwex01),evm.TU.HiC_scaffold_16.277(PMP2),evm.TU.HiC_scaffold_18.571(Rpia),evm.TU.HiC_scaffold_18.73(PS…	125	evm.TU.HiC_scaffold_1.1246(mys),evm.TU.HiC_scaffold_1.1249(mys),evm.TU.HiC_scaffold_1.1680(Frl),evm.TU.HiC_scaffold_10.516(ETS1),evm.TU.HiC_scaffold_10.536(DAGLB),evm.TU.HiC_scaffold_10.616(DOCK1),evm.TU.HiC_scaffold_11.1168(--),evm.TU.HiC_scaffold_11.603(Btg2),evm.TU.HiC_scaffold_12.1221(CdGAPr),evm.TU.HiC_scaffold_12.135(CtBP),evm.TU.HiC_scaffold_12.430(FAIM2),evm.TU.HiC_scaffold_13.1142(CSNK1E…	60	evm.TU.HiC_scaffold_10.244(shi),evm.TU.HiC_scaffold_10.272(SOS1),evm.TU.HiC_scaffold_11.176(CAMSAP1),evm.TU.HiC_scaffold_12.1190(Canx),evm.TU.HiC_scaffold_12.287(Hsc70-5),evm.TU.HiC_scaffold_13.396(dom),evm.TU.HiC_scaffold_13.401(dom),evm.TU.HiC_scaffold_13.890(bab2),evm.TU.HiC_scaffold_15.488(CHD1),evm.TU.HiC_scaffold_17.1022(Fit1),evm.TU.HiC_scaffold_17.1023(Fit1),evm.TU.HiC_scaffold_20.605(--)…	108	evm.TU.HiC_scaffold_1.1249(mys),evm.TU.HiC_scaffold_1.2697(TXNRD1),evm.TU.HiC_scaffold_10.511(C3G),evm.TU.HiC_scaffold_10.516(ETS1),evm.TU.HiC_scaffold_10.616(DOCK1),evm.TU.HiC_scaffold_11.1200(Uggt1),evm.TU.HiC_scaffold_11.603(Btg2),evm.TU.HiC_scaffold_12.1214(14-3-3zeta),evm.TU.HiC_scaffold_12.1221(CdGAPr),evm.TU.HiC_scaffold_12.135(CtBP),evm.TU.HiC_scaffold_12.430(FAIM2),evm.TU.HiC_scaffold_13…	53	evm.TU.HiC_scaffold_10.253(E(bx)),evm.TU.HiC_scaffold_10.272(SOS1),evm.TU.HiC_scaffold_13.396(dom),evm.TU.HiC_scaffold_13.724(DBF4),evm.TU.HiC_scaffold_13.890(bab2),evm.TU.HiC_scaffold_14.1274(Ninj1),evm.TU.HiC_scaffold_15.488(CHD1),evm.TU.HiC_scaffold_15.866(OXSR1),evm.TU.HiC_scaffold_2.1282(ATAD2B),evm.TU.HiC_scaffold_2.1286(rcc2),evm.TU.HiC_scaffold_2.915(smo-1),evm.TU.HiC_scaffold_20.605(--),…
GO:0008150	Biological Process	GO:0040007	growth	8	evm.TU.HiC_scaffold_14.972(DAAM2),evm.TU.HiC_scaffold_19.340(VPS4A),evm.TU.HiC_scaffold_21.648(Sqstm1),evm.TU.HiC_scaffold_31.777(ENAH),evm.TU.HiC_scaffold_40.194(hif1a),evm.TU.HiC_scaffold_43.147(KATNAL1),evm.TU.HiC_scaffold_58.2345(PINK1),evm.TU.HiC_scaffold_6.184(Kalrn)	0	--	7	evm.TU.HiC_scaffold_26.678(DDX39B),evm.TU.HiC_scaffold_31.596(ctr9),evm.TU.HiC_scaffold_4.1317(--),evm.TU.HiC_scaffold_43.230(Dhx8),evm.TU.HiC_scaffold_43.320(SEM1),evm.TU.HiC_scaffold_7.646(DDX23),evm.TU.HiC_scaffold_9.494(CG5021)	14	evm.TU.HiC_scaffold_1.1246(mys),evm.TU.HiC_scaffold_1.1249(mys),evm.TU.HiC_scaffold_2.1535(Acsl4),evm.TU.HiC_scaffold_21.706(Zw),evm.TU.HiC_scaffold_36.64(Cdc42),evm.TU.HiC_scaffold_51.1448(Atpalpha),evm.TU.HiC_scaffold_53.916(--),evm.TU.HiC_scaffold_54.787(Fyn),evm.TU.HiC_scaffold_56.136(GATAD2A),evm.TU.HiC_scaffold_58.1880(Ptpn11),evm.TU.HiC_scaffold_6.620(beta-Spec),evm.TU.HiC_scaffold_6.781(d…	18	evm.TU.HiC_scaffold_10.244(shi),evm.TU.HiC_scaffold_11168.1(UBAP2L),evm.TU.HiC_scaffold_14.1357(U2af50),evm.TU.HiC_scaffold_27.628(hfp),evm.TU.HiC_scaffold_28.813(--),evm.TU.HiC_scaffold_4.915(HNRNPR),evm.TU.HiC_scaffold_40.1162(TMX1),evm.TU.HiC_scaffold_50.1087(Ino80),evm.TU.HiC_scaffold_51.1226(hpo),evm.TU.HiC_scaffold_51.266(bun),evm.TU.HiC_scaffold_53.1053(Golga4),evm.TU.HiC_scaffold_54.1244(…	28	evm.TU.HiC_scaffold_1.2372(dnph1),evm.TU.HiC_scaffold_12.434(ZNHIT1),evm.TU.HiC_scaffold_14.1274(Ninj1),evm.TU.HiC_scaffold_2.1257(NOP58),evm.TU.HiC_scaffold_2.1584(EIF4A2),evm.TU.HiC_scaffold_26.678(DDX39B),evm.TU.HiC_scaffold_26.974(impact),evm.TU.HiC_scaffold_31.596(ctr9),evm.TU.HiC_scaffold_34.141(Selenom),evm.TU.HiC_scaffold_4.10(--),evm.TU.HiC_scaffold_4.11(ccnd2),evm.TU.HiC_scaffold_4.1317…	28	evm.TU.HiC_scaffold_12.1416(CSNK2A1),evm.TU.HiC_scaffold_13.1808(Pp2B-14D),evm.TU.HiC_scaffold_13.1962(EIF2S2),evm.TU.HiC_scaffold_13.265(nap1l1-a),evm.TU.HiC_scaffold_15.495(14-3-3epsilon),evm.TU.HiC_scaffold_18.274(Stx12),evm.TU.HiC_scaffold_2.1257(NOP58),evm.TU.HiC_scaffold_20.269(stau2),evm.TU.HiC_scaffold_20.939(mcts1),evm.TU.HiC_scaffold_21.286(nst-1),evm.TU.HiC_scaffold_26.14(DHX38),evm.TU…	20	evm.TU.HiC_scaffold_1.2372(dnph1),evm.TU.HiC_scaffold_14.1274(Ninj1),evm.TU.HiC_scaffold_14.1561(--),evm.TU.HiC_scaffold_21.648(Sqstm1),evm.TU.HiC_scaffold_22.567(GPX1),evm.TU.HiC_scaffold_22.677(Vps28),evm.TU.HiC_scaffold_26.296(RAB11B),evm.TU.HiC_scaffold_27.638(Tctp),evm.TU.HiC_scaffold_3.1045(--),evm.TU.HiC_scaffold_32.534(lamtor2-a),evm.TU.HiC_scaffold_43.230(Dhx8),evm.TU.HiC_scaffold_43.32(…	47	evm.TU.HiC_scaffold_1.1246(mys),evm.TU.HiC_scaffold_1.1249(mys),evm.TU.HiC_scaffold_1.1680(Frl),evm.TU.HiC_scaffold_10.616(DOCK1),evm.TU.HiC_scaffold_14.972(DAAM2),evm.TU.HiC_scaffold_16.1324(RAB7A),evm.TU.HiC_scaffold_17.26(hdc),evm.TU.HiC_scaffold_19.340(VPS4A),evm.TU.HiC_scaffold_19.506(Ptpn4),evm.TU.HiC_scaffold_21.260(Abp1),evm.TU.HiC_scaffold_21.648(Sqstm1),evm.TU.HiC_scaffold_21.706(Zw),ev…	15	evm.TU.HiC_scaffold_10.244(shi),evm.TU.HiC_scaffold_25.760(Hipk2),evm.TU.HiC_scaffold_28.813(--),evm.TU.HiC_scaffold_36.17(DDX39B),evm.TU.HiC_scaffold_4.683(alpha-Spec),evm.TU.HiC_scaffold_4.915(HNRNPR),evm.TU.HiC_scaffold_40.1162(TMX1),evm.TU.HiC_scaffold_51.1226(hpo),evm.TU.HiC_scaffold_51.266(bun),evm.TU.HiC_scaffold_53.1053(Golga4),evm.TU.HiC_scaffold_54.1244(USP9X),evm.TU.HiC_scaffold_58.243…	33	evm.TU.HiC_scaffold_1.1249(mys),evm.TU.HiC_scaffold_10.616(DOCK1),evm.TU.HiC_scaffold_15.495(14-3-3epsilon),evm.TU.HiC_scaffold_18.274(Stx12),evm.TU.HiC_scaffold_18.425(ubc-1),evm.TU.HiC_scaffold_19.340(VPS4A),evm.TU.HiC_scaffold_21.706(Zw),evm.TU.HiC_scaffold_22.567(GPX1),evm.TU.HiC_scaffold_22.796(Csk),evm.TU.HiC_scaffold_28.813(--),evm.TU.HiC_scaffold_28.99(IST1),evm.TU.HiC_scaffold_29.921(CTT…	12	evm.TU.HiC_scaffold_14.1274(Ninj1),evm.TU.HiC_scaffold_26.678(DDX39B),evm.TU.HiC_scaffold_31.596(ctr9),evm.TU.HiC_scaffold_34.141(Selenom),evm.TU.HiC_scaffold_4.1317(--),evm.TU.HiC_scaffold_4.915(HNRNPR),evm.TU.HiC_scaffold_40.1162(TMX1),evm.TU.HiC_scaffold_50.1087(Ino80),evm.TU.HiC_scaffold_51.266(bun),evm.TU.HiC_scaffold_59.921(Rtf1),evm.TU.HiC_scaffold_7.1432(ASPM),evm.TU.HiC_scaffold_8.37(pnu…
GO:0008150	Biological Process	GO:0040011	locomotion	30	evm.TU.HiC_scaffold_1.2263(Gulp1),evm.TU.HiC_scaffold_10.516(ETS1),evm.TU.HiC_scaffold_12.1221(CdGAPr),evm.TU.HiC_scaffold_13.464(--),evm.TU.HiC_scaffold_14.972(DAAM2),evm.TU.HiC_scaffold_19.111(Arpc2),evm.TU.HiC_scaffold_19.340(VPS4A),evm.TU.HiC_scaffold_2.717(lin-10),evm.TU.HiC_scaffold_21.533(Abcc5),evm.TU.HiC_scaffold_22.572(--),evm.TU.HiC_scaffold_26.965(pyx),evm.TU.HiC_scaffold_27.134(mig-1…	2	evm.TU.HiC_scaffold_12.1198(Pgi),evm.TU.HiC_scaffold_21.350(--)	7	evm.TU.HiC_scaffold_21.350(--),evm.TU.HiC_scaffold_21.578(Jafrac1),evm.TU.HiC_scaffold_27.485(SOD2),evm.TU.HiC_scaffold_29.563(--),evm.TU.HiC_scaffold_51.1138(MACO1),evm.TU.HiC_scaffold_60.126(--),evm.TU.HiC_scaffold_60.200(Ccar1)	33	evm.TU.HiC_scaffold_1.1246(mys),evm.TU.HiC_scaffold_1.1249(mys),evm.TU.HiC_scaffold_1.2737(Rgs7),evm.TU.HiC_scaffold_10.516(ETS1),evm.TU.HiC_scaffold_12.1214(14-3-3zeta),evm.TU.HiC_scaffold_2.1535(Acsl4),evm.TU.HiC_scaffold_20.292(VPS13D),evm.TU.HiC_scaffold_21.578(Jafrac1),evm.TU.HiC_scaffold_26.977(GATA2),evm.TU.HiC_scaffold_27.300(FLT1),evm.TU.HiC_scaffold_27.841(Flt1),evm.TU.HiC_scaffold_29.7…	27	evm.TU.HiC_scaffold_10.244(shi),evm.TU.HiC_scaffold_10.272(SOS1),evm.TU.HiC_scaffold_12.401(--),evm.TU.HiC_scaffold_13.396(dom),evm.TU.HiC_scaffold_13.724(DBF4),evm.TU.HiC_scaffold_17.1023(Fit1),evm.TU.HiC_scaffold_22.326(norpA),evm.TU.HiC_scaffold_27.135(--),evm.TU.HiC_scaffold_27.136(MAP4K4),evm.TU.HiC_scaffold_28.813(--),evm.TU.HiC_scaffold_35.340(Sra-1),evm.TU.HiC_scaffold_44.357(hts),evm.TU.…	31	evm.TU.HiC_scaffold_1.2398(BRAFLDRAFT_114851),evm.TU.HiC_scaffold_10.141(--),evm.TU.HiC_scaffold_10.414(sqd),evm.TU.HiC_scaffold_10.60(ube2ib),evm.TU.HiC_scaffold_15.741(cher),evm.TU.HiC_scaffold_2.915(smo-1),evm.TU.HiC_scaffold_22.326(norpA),evm.TU.HiC_scaffold_27.485(SOD2),evm.TU.HiC_scaffold_28.548(GLG1),evm.TU.HiC_scaffold_29.563(--),evm.TU.HiC_scaffold_34.191(GTPBP4),evm.TU.HiC_scaffold_43.3…	23	evm.TU.HiC_scaffold_1.2637(sn),evm.TU.HiC_scaffold_12.1214(14-3-3zeta),evm.TU.HiC_scaffold_12.1416(CSNK2A1),evm.TU.HiC_scaffold_13.1808(Pp2B-14D),evm.TU.HiC_scaffold_13.1962(EIF2S2),evm.TU.HiC_scaffold_13.401(dom),evm.TU.HiC_scaffold_15.495(14-3-3epsilon),evm.TU.HiC_scaffold_21.350(--),evm.TU.HiC_scaffold_23.118(Hrb27C),evm.TU.HiC_scaffold_25.445(itga5),evm.TU.HiC_scaffold_3.102(hsc71),evm.TU.HiC…	23	evm.TU.HiC_scaffold_1.2263(Gulp1),evm.TU.HiC_scaffold_1.2637(sn),evm.TU.HiC_scaffold_10.141(--),evm.TU.HiC_scaffold_10.60(ube2ib),evm.TU.HiC_scaffold_2.457(PTP4A1),evm.TU.HiC_scaffold_22.567(GPX1),evm.TU.HiC_scaffold_26.296(RAB11B),evm.TU.HiC_scaffold_27.39(GMFB),evm.TU.HiC_scaffold_28.619(unc-94),evm.TU.HiC_scaffold_43.32(dod),evm.TU.HiC_scaffold_44.681(RpL24),evm.TU.HiC_scaffold_45.444(sqh),evm…	67	evm.TU.HiC_scaffold_1.1246(mys),evm.TU.HiC_scaffold_1.1249(mys),evm.TU.HiC_scaffold_1.1680(Frl),evm.TU.HiC_scaffold_1.2737(Rgs7),evm.TU.HiC_scaffold_10.516(ETS1),evm.TU.HiC_scaffold_10.616(DOCK1),evm.TU.HiC_scaffold_12.1221(CdGAPr),evm.TU.HiC_scaffold_13.218(GBETA1),evm.TU.HiC_scaffold_13.464(--),evm.TU.HiC_scaffold_14.972(DAAM2),evm.TU.HiC_scaffold_16.1324(RAB7A),evm.TU.HiC_scaffold_18.713(--),e…	32	evm.TU.HiC_scaffold_10.244(shi),evm.TU.HiC_scaffold_10.272(SOS1),evm.TU.HiC_scaffold_12.401(--),evm.TU.HiC_scaffold_13.396(dom),evm.TU.HiC_scaffold_13.401(dom),evm.TU.HiC_scaffold_17.1022(Fit1),evm.TU.HiC_scaffold_17.1023(Fit1),evm.TU.HiC_scaffold_21.131(Mical),evm.TU.HiC_scaffold_25.760(Hipk2),evm.TU.HiC_scaffold_27.135(--),evm.TU.HiC_scaffold_27.136(MAP4K4),evm.TU.HiC_scaffold_28.813(--),evm.TU…	56	evm.TU.HiC_scaffold_1.1249(mys),evm.TU.HiC_scaffold_10.516(ETS1),evm.TU.HiC_scaffold_10.616(DOCK1),evm.TU.HiC_scaffold_12.1214(14-3-3zeta),evm.TU.HiC_scaffold_12.1221(CdGAPr),evm.TU.HiC_scaffold_13.464(--),evm.TU.HiC_scaffold_15.495(14-3-3epsilon),evm.TU.HiC_scaffold_18.713(--),evm.TU.HiC_scaffold_19.111(Arpc2),evm.TU.HiC_scaffold_19.340(VPS4A),evm.TU.HiC_scaffold_21.578(Jafrac1),evm.TU.HiC_scaff…	18	evm.TU.HiC_scaffold_10.272(SOS1),evm.TU.HiC_scaffold_13.396(dom),evm.TU.HiC_scaffold_13.724(DBF4),evm.TU.HiC_scaffold_2.1286(rcc2),evm.TU.HiC_scaffold_2.915(smo-1),evm.TU.HiC_scaffold_23.118(Hrb27C),evm.TU.HiC_scaffold_27.485(SOD2),evm.TU.HiC_scaffold_44.357(hts),evm.TU.HiC_scaffold_46.1687(Calr),evm.TU.HiC_scaffold_47.351(sqd),evm.TU.HiC_scaffold_51.1409(HSP90AB1),evm.TU.HiC_scaffold_51.266(bun)…
GO:0008150	Biological Process	GO:0043473	pigmentation	2	evm.TU.HiC_scaffold_54.774(Cd63),evm.TU.HiC_scaffold_58.2345(PINK1)	0	--	1	evm.TU.HiC_scaffold_27.485(SOD2)	1	evm.TU.HiC_scaffold_54.774(Cd63)	0	--	3	evm.TU.HiC_scaffold_27.485(SOD2),evm.TU.HiC_scaffold_60.515(st),evm.TU.HiC_scaffold_60.669(gnb2l1)	3	evm.TU.HiC_scaffold_12.134(Arcn1),evm.TU.HiC_scaffold_29.542(SEC24C),evm.TU.HiC_scaffold_57.204(Rps6ka2)	2	evm.TU.HiC_scaffold_54.774(Cd63),evm.TU.HiC_scaffold_60.515(st)	3	evm.TU.HiC_scaffold_36.65(loco),evm.TU.HiC_scaffold_54.774(Cd63),evm.TU.HiC_scaffold_58.2345(PINK1)	2	evm.TU.HiC_scaffold_57.205(RPS6KA3),evm.TU.HiC_scaffold_8.436(mib1)	3	evm.TU.HiC_scaffold_36.65(loco),evm.TU.HiC_scaffold_54.774(Cd63),evm.TU.HiC_scaffold_58.2345(PINK1)	1	evm.TU.HiC_scaffold_27.485(SOD2)
GO:0008150	Biological Process	GO:0044419	biological process involved in interspecies interaction between organisms	11	evm.TU.HiC_scaffold_13.1285(MFSD14A),evm.TU.HiC_scaffold_19.340(VPS4A),evm.TU.HiC_scaffold_21.648(Sqstm1),evm.TU.HiC_scaffold_22.572(--),evm.TU.HiC_scaffold_3.550(NPC1),evm.TU.HiC_scaffold_32.129(MYO1C),evm.TU.HiC_scaffold_33.49(NUP50),evm.TU.HiC_scaffold_40.194(hif1a),evm.TU.HiC_scaffold_49.126(cenB),evm.TU.HiC_scaffold_59.1349(BYSL),evm.TU.HiC_scaffold_7.905(Mitf)	8	evm.TU.HiC_scaffold_13.755(alyref),evm.TU.HiC_scaffold_16.968(CCT5),evm.TU.HiC_scaffold_18.232(pdcl3),evm.TU.HiC_scaffold_21.275(psmb4),evm.TU.HiC_scaffold_21.350(--),evm.TU.HiC_scaffold_4.1319(--),evm.TU.HiC_scaffold_56.133(VhaSFD),evm.TU.HiC_scaffold_6.842(PSMA4)	11	evm.TU.HiC_scaffold_21.350(--),evm.TU.HiC_scaffold_22.829(ARHGAP6),evm.TU.HiC_scaffold_26.678(DDX39B),evm.TU.HiC_scaffold_27.485(SOD2),evm.TU.HiC_scaffold_29.464(Ehmt2),evm.TU.HiC_scaffold_3.1098(DEK),evm.TU.HiC_scaffold_31.596(ctr9),evm.TU.HiC_scaffold_4.1318(--),evm.TU.HiC_scaffold_4.1319(--),evm.TU.HiC_scaffold_59.1349(BYSL),evm.TU.HiC_scaffold_7.646(DDX23)	15	evm.TU.HiC_scaffold_11.479(PLA2G4A),evm.TU.HiC_scaffold_20.543(pik3c3),evm.TU.HiC_scaffold_27.300(FLT1),evm.TU.HiC_scaffold_27.841(Flt1),evm.TU.HiC_scaffold_28.992(--),evm.TU.HiC_scaffold_32.129(MYO1C),evm.TU.HiC_scaffold_36.64(Cdc42),evm.TU.HiC_scaffold_50.404(dl),evm.TU.HiC_scaffold_52.579(ASL),evm.TU.HiC_scaffold_52.691(drk),evm.TU.HiC_scaffold_54.787(Fyn),evm.TU.HiC_scaffold_58.1880(Ptpn11),e…	12	evm.TU.HiC_scaffold_10.253(E(bx)),evm.TU.HiC_scaffold_10.272(SOS1),evm.TU.HiC_scaffold_11.479(PLA2G4A),evm.TU.HiC_scaffold_2.1519(FCGBP),evm.TU.HiC_scaffold_2.1521(SSPO),evm.TU.HiC_scaffold_21.1097(dia),evm.TU.HiC_scaffold_22.828(--),evm.TU.HiC_scaffold_45.38(Gprk2),evm.TU.HiC_scaffold_54.733(Setd2),evm.TU.HiC_scaffold_58.2438(Mark3),evm.TU.HiC_scaffold_58.457(Dock7),evm.TU.HiC_scaffold_7.1177(Ar…	46	evm.TU.HiC_scaffold_1.2356(psma2),evm.TU.HiC_scaffold_10.60(ube2ib),evm.TU.HiC_scaffold_11.479(PLA2G4A),evm.TU.HiC_scaffold_11.917(Phm),evm.TU.HiC_scaffold_12.18(PPAF1),evm.TU.HiC_scaffold_12.434(ZNHIT1),evm.TU.HiC_scaffold_12.798(RPL21),evm.TU.HiC_scaffold_19.33(Atg12),evm.TU.HiC_scaffold_2.1251(ATP5F1D),evm.TU.HiC_scaffold_2.1519(FCGBP),evm.TU.HiC_scaffold_2.1520(--),evm.TU.HiC_scaffold_2.1521(…	36	evm.TU.HiC_scaffold_1.1721(Gapdh),evm.TU.HiC_scaffold_10.345(--),evm.TU.HiC_scaffold_12.18(PPAF1),evm.TU.HiC_scaffold_15.495(14-3-3epsilon),evm.TU.HiC_scaffold_20.939(mcts1),evm.TU.HiC_scaffold_21.275(psmb4),evm.TU.HiC_scaffold_21.350(--),evm.TU.HiC_scaffold_25.535(Hsp90b1),evm.TU.HiC_scaffold_25.536(HSP90B1),evm.TU.HiC_scaffold_26.14(DHX38),evm.TU.HiC_scaffold_26.678(DDX39B),evm.TU.HiC_scaffold_…	26	evm.TU.HiC_scaffold_1.2356(psma2),evm.TU.HiC_scaffold_10.60(ube2ib),evm.TU.HiC_scaffold_11.917(Phm),evm.TU.HiC_scaffold_12.333(Oat),evm.TU.HiC_scaffold_12.798(RPL21),evm.TU.HiC_scaffold_2.1251(ATP5F1D),evm.TU.HiC_scaffold_21.648(Sqstm1),evm.TU.HiC_scaffold_22.567(GPX1),evm.TU.HiC_scaffold_22.677(Vps28),evm.TU.HiC_scaffold_22.806(CTSB),evm.TU.HiC_scaffold_23.136(DERL1),evm.TU.HiC_scaffold_26.296(R…	40	evm.TU.HiC_scaffold_14.1366(Vcp),evm.TU.HiC_scaffold_14.651(NLRP10),evm.TU.HiC_scaffold_16.1324(RAB7A),evm.TU.HiC_scaffold_19.340(VPS4A),evm.TU.HiC_scaffold_2.810(LAMP1),evm.TU.HiC_scaffold_21.548(Rala),evm.TU.HiC_scaffold_21.648(Sqstm1),evm.TU.HiC_scaffold_22.567(GPX1),evm.TU.HiC_scaffold_22.572(--),evm.TU.HiC_scaffold_22.796(Csk),evm.TU.HiC_scaffold_22.806(CTSB),evm.TU.HiC_scaffold_27.300(FLT1)…	10	evm.TU.HiC_scaffold_10.272(SOS1),evm.TU.HiC_scaffold_21.1097(dia),evm.TU.HiC_scaffold_22.828(--),evm.TU.HiC_scaffold_25.535(Hsp90b1),evm.TU.HiC_scaffold_26.511(DROSHA),evm.TU.HiC_scaffold_29.498(Dhc64C),evm.TU.HiC_scaffold_36.17(DDX39B),evm.TU.HiC_scaffold_58.2438(Mark3),evm.TU.HiC_scaffold_58.457(Dock7),evm.TU.HiC_scaffold_7.1177(Ars2)	35	evm.TU.HiC_scaffold_12.1233(PPAE),evm.TU.HiC_scaffold_14.1366(Vcp),evm.TU.HiC_scaffold_14.651(NLRP10),evm.TU.HiC_scaffold_15.495(14-3-3epsilon),evm.TU.HiC_scaffold_19.340(VPS4A),evm.TU.HiC_scaffold_2.810(LAMP1),evm.TU.HiC_scaffold_20.543(pik3c3),evm.TU.HiC_scaffold_22.567(GPX1),evm.TU.HiC_scaffold_22.572(--),evm.TU.HiC_scaffold_22.796(Csk),evm.TU.HiC_scaffold_22.806(CTSB),evm.TU.HiC_scaffold_27.3…	21	evm.TU.HiC_scaffold_10.253(E(bx)),evm.TU.HiC_scaffold_10.272(SOS1),evm.TU.HiC_scaffold_2.1519(FCGBP),evm.TU.HiC_scaffold_2.1521(SSPO),evm.TU.HiC_scaffold_2.915(smo-1),evm.TU.HiC_scaffold_21.1(alyref-a),evm.TU.HiC_scaffold_22.828(--),evm.TU.HiC_scaffold_25.895(SERCA),evm.TU.HiC_scaffold_26.678(DDX39B),evm.TU.HiC_scaffold_27.485(SOD2),evm.TU.HiC_scaffold_29.255(DNAJC3),evm.TU.HiC_scaffold_3.1098(DE…
GO:0008150	Biological Process	GO:0048511	rhythmic process	1	evm.TU.HiC_scaffold_58.2147(--)	0	--	0	--	7	evm.TU.HiC_scaffold_1.2737(Rgs7),evm.TU.HiC_scaffold_11.479(PLA2G4A),evm.TU.HiC_scaffold_28.992(--),evm.TU.HiC_scaffold_29.857(emc),evm.TU.HiC_scaffold_30.98(numb),evm.TU.HiC_scaffold_58.2455(dpyd),evm.TU.HiC_scaffold_6.781(dnc)	4	evm.TU.HiC_scaffold_11.479(PLA2G4A),evm.TU.HiC_scaffold_22.326(norpA),evm.TU.HiC_scaffold_27.628(hfp),evm.TU.HiC_scaffold_59.502(KMT2A)	7	evm.TU.HiC_scaffold_11.479(PLA2G4A),evm.TU.HiC_scaffold_15.516(Ahcy13),evm.TU.HiC_scaffold_22.326(norpA),evm.TU.HiC_scaffold_43.32(dod),evm.TU.HiC_scaffold_50.484(Pka-R2),evm.TU.HiC_scaffold_51.1409(HSP90AB1),evm.TU.HiC_scaffold_60.669(gnb2l1)	9	evm.TU.HiC_scaffold_12.1416(CSNK2A1),evm.TU.HiC_scaffold_13.2390(RBM28),evm.TU.HiC_scaffold_39.600(PDIA3),evm.TU.HiC_scaffold_5.896(Hsc70-3),evm.TU.HiC_scaffold_51.109(Atxn2),evm.TU.HiC_scaffold_51.1409(HSP90AB1),evm.TU.HiC_scaffold_51.1410(HSP90AB1),evm.TU.HiC_scaffold_57.204(Rps6ka2),evm.TU.HiC_scaffold_58.2147(--)	3	evm.TU.HiC_scaffold_28.992(--),evm.TU.HiC_scaffold_43.32(dod),evm.TU.HiC_scaffold_5.1344(Akt1)	8	evm.TU.HiC_scaffold_1.2737(Rgs7),evm.TU.HiC_scaffold_13.1142(CSNK1E),evm.TU.HiC_scaffold_28.992(--),evm.TU.HiC_scaffold_35.59(PPP1CA),evm.TU.HiC_scaffold_36.45(gw),evm.TU.HiC_scaffold_58.2455(dpyd),evm.TU.HiC_scaffold_6.781(dnc),evm.TU.HiC_scaffold_7.494(Mef2)	4	evm.TU.HiC_scaffold_30.98(numb),evm.TU.HiC_scaffold_36.45(gw),evm.TU.HiC_scaffold_57.205(RPS6KA3),evm.TU.HiC_scaffold_59.502(KMT2A)	5	evm.TU.HiC_scaffold_10.166(tdc-1),evm.TU.HiC_scaffold_5.896(Hsc70-3),evm.TU.HiC_scaffold_58.2147(--),evm.TU.HiC_scaffold_58.2455(dpyd),evm.TU.HiC_scaffold_6.781(dnc)	1	evm.TU.HiC_scaffold_51.1409(HSP90AB1)
GO:0008150	Biological Process	GO:0048518	positive regulation of biological process	35	evm.TU.HiC_scaffold_1.2263(Gulp1),evm.TU.HiC_scaffold_1.2697(TXNRD1),evm.TU.HiC_scaffold_10.516(ETS1),evm.TU.HiC_scaffold_13.464(--),evm.TU.HiC_scaffold_14.972(DAAM2),evm.TU.HiC_scaffold_19.111(Arpc2),evm.TU.HiC_scaffold_19.340(VPS4A),evm.TU.HiC_scaffold_2.717(lin-10),evm.TU.HiC_scaffold_21.591(Sh3beta),evm.TU.HiC_scaffold_21.648(Sqstm1),evm.TU.HiC_scaffold_22.572(--),evm.TU.HiC_scaffold_25.725(R…	15	evm.TU.HiC_scaffold_10.628(rps7),evm.TU.HiC_scaffold_12.1198(Pgi),evm.TU.HiC_scaffold_13.755(alyref),evm.TU.HiC_scaffold_16.968(CCT5),evm.TU.HiC_scaffold_18.209(eif3k),evm.TU.HiC_scaffold_18.232(pdcl3),evm.TU.HiC_scaffold_19.125(Rpn7),evm.TU.HiC_scaffold_2.1570(RPS3),evm.TU.HiC_scaffold_21.275(psmb4),evm.TU.HiC_scaffold_21.350(--),evm.TU.HiC_scaffold_26.968(psma7),evm.TU.HiC_scaffold_31.642(tsu),…	21	evm.TU.HiC_scaffold_13.1374(PSMD13),evm.TU.HiC_scaffold_18.209(eif3k),evm.TU.HiC_scaffold_19.769(Polr2f),evm.TU.HiC_scaffold_21.350(--),evm.TU.HiC_scaffold_22.829(ARHGAP6),evm.TU.HiC_scaffold_26.678(DDX39B),evm.TU.HiC_scaffold_26.968(psma7),evm.TU.HiC_scaffold_27.485(SOD2),evm.TU.HiC_scaffold_29.464(Ehmt2),evm.TU.HiC_scaffold_29.563(--),evm.TU.HiC_scaffold_29.873(Psmb7),evm.TU.HiC_scaffold_3.1098…	54	evm.TU.HiC_scaffold_1.1246(mys),evm.TU.HiC_scaffold_1.1249(mys),evm.TU.HiC_scaffold_1.2737(Rgs7),evm.TU.HiC_scaffold_10.516(ETS1),evm.TU.HiC_scaffold_11.479(PLA2G4A),evm.TU.HiC_scaffold_11.603(Btg2),evm.TU.HiC_scaffold_15.481(--),evm.TU.HiC_scaffold_17.254(--),evm.TU.HiC_scaffold_18.1201(gpp),evm.TU.HiC_scaffold_19.125(Rpn7),evm.TU.HiC_scaffold_2.1535(Acsl4),evm.TU.HiC_scaffold_20.292(VPS13D),evm…	56	evm.TU.HiC_scaffold_10.244(shi),evm.TU.HiC_scaffold_10.253(E(bx)),evm.TU.HiC_scaffold_10.272(SOS1),evm.TU.HiC_scaffold_11.479(PLA2G4A),evm.TU.HiC_scaffold_11168.1(UBAP2L),evm.TU.HiC_scaffold_13.396(dom),evm.TU.HiC_scaffold_13.724(DBF4),evm.TU.HiC_scaffold_14.1357(U2af50),evm.TU.HiC_scaffold_17.1023(Fit1),evm.TU.HiC_scaffold_2.1282(ATAD2B),evm.TU.HiC_scaffold_20.605(--),evm.TU.HiC_scaffold_21.1097…	95	evm.TU.HiC_scaffold_1.2356(psma2),evm.TU.HiC_scaffold_1.2372(dnph1),evm.TU.HiC_scaffold_1.2398(BRAFLDRAFT_114851),evm.TU.HiC_scaffold_10.141(--),evm.TU.HiC_scaffold_10.356(Poldip3),evm.TU.HiC_scaffold_10.60(ube2ib),evm.TU.HiC_scaffold_10.628(rps7),evm.TU.HiC_scaffold_11.479(PLA2G4A),evm.TU.HiC_scaffold_12.1017(RPL26L1),evm.TU.HiC_scaffold_12.18(PPAF1),evm.TU.HiC_scaffold_13.2381(PRDX6),evm.TU.HiC…	85	evm.TU.HiC_scaffold_1.1721(Gapdh),evm.TU.HiC_scaffold_1.2018(psmd11a),evm.TU.HiC_scaffold_10.345(--),evm.TU.HiC_scaffold_10.356(Poldip3),evm.TU.HiC_scaffold_10.511(C3G),evm.TU.HiC_scaffold_12.135(CtBP),evm.TU.HiC_scaffold_12.1416(CSNK2A1),evm.TU.HiC_scaffold_12.18(PPAF1),evm.TU.HiC_scaffold_12.594(PSMD14),evm.TU.HiC_scaffold_13.1808(Pp2B-14D),evm.TU.HiC_scaffold_13.2390(RBM28),evm.TU.HiC_scaffold…	60	evm.TU.HiC_scaffold_1.2263(Gulp1),evm.TU.HiC_scaffold_1.2356(psma2),evm.TU.HiC_scaffold_1.2372(dnph1),evm.TU.HiC_scaffold_10.141(--),evm.TU.HiC_scaffold_10.60(ube2ib),evm.TU.HiC_scaffold_14.1373(Park7),evm.TU.HiC_scaffold_14.1561(--),evm.TU.HiC_scaffold_16.1400(Parcxpwex01),evm.TU.HiC_scaffold_16.277(PMP2),evm.TU.HiC_scaffold_18.73(PSMA6),evm.TU.HiC_scaffold_2.457(PTP4A1),evm.TU.HiC_scaffold_2.82…	97	evm.TU.HiC_scaffold_1.1246(mys),evm.TU.HiC_scaffold_1.1249(mys),evm.TU.HiC_scaffold_1.1680(Frl),evm.TU.HiC_scaffold_1.2737(Rgs7),evm.TU.HiC_scaffold_10.516(ETS1),evm.TU.HiC_scaffold_10.616(DOCK1),evm.TU.HiC_scaffold_11.603(Btg2),evm.TU.HiC_scaffold_12.1248(PNKP),evm.TU.HiC_scaffold_12.135(CtBP),evm.TU.HiC_scaffold_13.1142(CSNK1E),evm.TU.HiC_scaffold_13.218(GBETA1),evm.TU.HiC_scaffold_13.464(--),e…	52	evm.TU.HiC_scaffold_10.244(shi),evm.TU.HiC_scaffold_10.272(SOS1),evm.TU.HiC_scaffold_11.1162(osp),evm.TU.HiC_scaffold_13.396(dom),evm.TU.HiC_scaffold_13.401(dom),evm.TU.HiC_scaffold_17.1022(Fit1),evm.TU.HiC_scaffold_17.1023(Fit1),evm.TU.HiC_scaffold_20.605(--),evm.TU.HiC_scaffold_20.877(Epn2),evm.TU.HiC_scaffold_21.1097(dia),evm.TU.HiC_scaffold_22.828(--),evm.TU.HiC_scaffold_25.535(Hsp90b1),evm.T…	82	evm.TU.HiC_scaffold_1.1249(mys),evm.TU.HiC_scaffold_1.2697(TXNRD1),evm.TU.HiC_scaffold_10.511(C3G),evm.TU.HiC_scaffold_10.516(ETS1),evm.TU.HiC_scaffold_10.616(DOCK1),evm.TU.HiC_scaffold_11.603(Btg2),evm.TU.HiC_scaffold_12.1233(PPAE),evm.TU.HiC_scaffold_12.1248(PNKP),evm.TU.HiC_scaffold_12.135(CtBP),evm.TU.HiC_scaffold_13.464(--),evm.TU.HiC_scaffold_14.1366(Vcp),evm.TU.HiC_scaffold_14.651(NLRP10),…	44	evm.TU.HiC_scaffold_10.253(E(bx)),evm.TU.HiC_scaffold_10.272(SOS1),evm.TU.HiC_scaffold_10.356(Poldip3),evm.TU.HiC_scaffold_13.396(dom),evm.TU.HiC_scaffold_13.724(DBF4),evm.TU.HiC_scaffold_15.866(OXSR1),evm.TU.HiC_scaffold_2.1282(ATAD2B),evm.TU.HiC_scaffold_2.1286(rcc2),evm.TU.HiC_scaffold_2.915(smo-1),evm.TU.HiC_scaffold_20.605(--),evm.TU.HiC_scaffold_21.1(alyref-a),evm.TU.HiC_scaffold_22.133(ube…
GO:0008150	Biological Process	GO:0048519	negative regulation of biological process	35	evm.TU.HiC_scaffold_10.516(ETS1),evm.TU.HiC_scaffold_13.464(--),evm.TU.HiC_scaffold_19.111(Arpc2),evm.TU.HiC_scaffold_19.340(VPS4A),evm.TU.HiC_scaffold_21.533(Abcc5),evm.TU.HiC_scaffold_21.648(Sqstm1),evm.TU.HiC_scaffold_25.725(RPH3AL),evm.TU.HiC_scaffold_26.9(Oaz1),evm.TU.HiC_scaffold_27.134(mig-15),evm.TU.HiC_scaffold_28.619(unc-94),evm.TU.HiC_scaffold_3.1169(Nedd4),evm.TU.HiC_scaffold_3.148(AN…	10	evm.TU.HiC_scaffold_10.628(rps7),evm.TU.HiC_scaffold_12.1198(Pgi),evm.TU.HiC_scaffold_18.232(pdcl3),evm.TU.HiC_scaffold_2.1570(RPS3),evm.TU.HiC_scaffold_20.529(RpL10),evm.TU.HiC_scaffold_21.275(psmb4),evm.TU.HiC_scaffold_21.350(--),evm.TU.HiC_scaffold_3.87(SERBP1),evm.TU.HiC_scaffold_31.642(tsu),evm.TU.HiC_scaffold_56.34(eif3eb)	17	evm.TU.HiC_scaffold_12.1243(smc1a),evm.TU.HiC_scaffold_19.769(Polr2f),evm.TU.HiC_scaffold_21.350(--),evm.TU.HiC_scaffold_22.829(ARHGAP6),evm.TU.HiC_scaffold_26.678(DDX39B),evm.TU.HiC_scaffold_27.485(SOD2),evm.TU.HiC_scaffold_29.563(--),evm.TU.HiC_scaffold_31.596(ctr9),evm.TU.HiC_scaffold_4.1317(--),evm.TU.HiC_scaffold_43.230(Dhx8),evm.TU.HiC_scaffold_5.295(Snrpa1),evm.TU.HiC_scaffold_53.985(MED10…	48	evm.TU.HiC_scaffold_1.1246(mys),evm.TU.HiC_scaffold_1.1249(mys),evm.TU.HiC_scaffold_1.2737(Rgs7),evm.TU.HiC_scaffold_10.516(ETS1),evm.TU.HiC_scaffold_11.603(Btg2),evm.TU.HiC_scaffold_12.1214(14-3-3zeta),evm.TU.HiC_scaffold_15.481(--),evm.TU.HiC_scaffold_18.1201(gpp),evm.TU.HiC_scaffold_2.1535(Acsl4),evm.TU.HiC_scaffold_20.605(--),evm.TU.HiC_scaffold_20.877(Epn2),evm.TU.HiC_scaffold_21.706(Zw),evm…	61	evm.TU.HiC_scaffold_10.244(shi),evm.TU.HiC_scaffold_10.253(E(bx)),evm.TU.HiC_scaffold_10.272(SOS1),evm.TU.HiC_scaffold_11.1158(Mta1),evm.TU.HiC_scaffold_11.176(CAMSAP1),evm.TU.HiC_scaffold_11168.1(UBAP2L),evm.TU.HiC_scaffold_13.396(dom),evm.TU.HiC_scaffold_14.1357(U2af50),evm.TU.HiC_scaffold_15.488(CHD1),evm.TU.HiC_scaffold_18.17(hyou1),evm.TU.HiC_scaffold_18.18(hyou1),evm.TU.HiC_scaffold_2.1282(…	130	evm.TU.HiC_scaffold_1.2398(BRAFLDRAFT_114851),evm.TU.HiC_scaffold_1.584(--),evm.TU.HiC_scaffold_10.141(--),evm.TU.HiC_scaffold_10.329(RpL10A),evm.TU.HiC_scaffold_10.365(rps20),evm.TU.HiC_scaffold_10.414(sqd),evm.TU.HiC_scaffold_10.60(ube2ib),evm.TU.HiC_scaffold_10.628(rps7),evm.TU.HiC_scaffold_11.890(RPS5),evm.TU.HiC_scaffold_12.1017(RPL26L1),evm.TU.HiC_scaffold_12.1243(smc1a),evm.TU.HiC_scaffold…	88	evm.TU.HiC_scaffold_1.1721(Gapdh),evm.TU.HiC_scaffold_10.511(C3G),evm.TU.HiC_scaffold_12.1214(14-3-3zeta),evm.TU.HiC_scaffold_12.135(CtBP),evm.TU.HiC_scaffold_12.1416(CSNK2A1),evm.TU.HiC_scaffold_12.287(Hsc70-5),evm.TU.HiC_scaffold_12.326(DDX17),evm.TU.HiC_scaffold_13.1763(SRSF7),evm.TU.HiC_scaffold_13.1808(Pp2B-14D),evm.TU.HiC_scaffold_13.1962(EIF2S2),evm.TU.HiC_scaffold_13.2390(RBM28),evm.TU.Hi…	73	evm.TU.HiC_scaffold_10.141(--),evm.TU.HiC_scaffold_10.60(ube2ib),evm.TU.HiC_scaffold_12.798(RPL21),evm.TU.HiC_scaffold_14.1147(RPS25),evm.TU.HiC_scaffold_14.1373(Park7),evm.TU.HiC_scaffold_14.1561(--),evm.TU.HiC_scaffold_14.765(RpL8),evm.TU.HiC_scaffold_16.1400(Parcxpwex01),evm.TU.HiC_scaffold_16.277(PMP2),evm.TU.HiC_scaffold_17.974(FK506-bp2),evm.TU.HiC_scaffold_2.643(RPL35A),evm.TU.HiC_scaffold…	100	evm.TU.HiC_scaffold_1.1246(mys),evm.TU.HiC_scaffold_1.1249(mys),evm.TU.HiC_scaffold_1.1680(Frl),evm.TU.HiC_scaffold_1.2737(Rgs7),evm.TU.HiC_scaffold_10.516(ETS1),evm.TU.HiC_scaffold_11.603(Btg2),evm.TU.HiC_scaffold_12.1248(PNKP),evm.TU.HiC_scaffold_12.135(CtBP),evm.TU.HiC_scaffold_12.430(FAIM2),evm.TU.HiC_scaffold_13.218(GBETA1),evm.TU.HiC_scaffold_13.464(--),evm.TU.HiC_scaffold_14.1366(Vcp),evm.…	53	evm.TU.HiC_scaffold_10.244(shi),evm.TU.HiC_scaffold_10.272(SOS1),evm.TU.HiC_scaffold_11.1158(Mta1),evm.TU.HiC_scaffold_11.1162(osp),evm.TU.HiC_scaffold_11.1177(Ints3),evm.TU.HiC_scaffold_11.176(CAMSAP1),evm.TU.HiC_scaffold_12.287(Hsc70-5),evm.TU.HiC_scaffold_13.396(dom),evm.TU.HiC_scaffold_13.401(dom),evm.TU.HiC_scaffold_15.488(CHD1),evm.TU.HiC_scaffold_18.17(hyou1),evm.TU.HiC_scaffold_18.18(hyou…	82	evm.TU.HiC_scaffold_1.1249(mys),evm.TU.HiC_scaffold_10.511(C3G),evm.TU.HiC_scaffold_10.516(ETS1),evm.TU.HiC_scaffold_11.603(Btg2),evm.TU.HiC_scaffold_12.1214(14-3-3zeta),evm.TU.HiC_scaffold_12.1248(PNKP),evm.TU.HiC_scaffold_12.135(CtBP),evm.TU.HiC_scaffold_12.430(FAIM2),evm.TU.HiC_scaffold_13.464(--),evm.TU.HiC_scaffold_14.1366(Vcp),evm.TU.HiC_scaffold_15.495(14-3-3epsilon),evm.TU.HiC_scaffold_15…	50	evm.TU.HiC_scaffold_1.584(--),evm.TU.HiC_scaffold_10.253(E(bx)),evm.TU.HiC_scaffold_10.272(SOS1),evm.TU.HiC_scaffold_11.1158(Mta1),evm.TU.HiC_scaffold_13.396(dom),evm.TU.HiC_scaffold_15.488(CHD1),evm.TU.HiC_scaffold_18.17(hyou1),evm.TU.HiC_scaffold_2.1282(ATAD2B),evm.TU.HiC_scaffold_2.1286(rcc2),evm.TU.HiC_scaffold_2.915(smo-1),evm.TU.HiC_scaffold_20.1140(rrm2),evm.TU.HiC_scaffold_20.605(--),evm.…
GO:0008150	Biological Process	GO:0050789	regulation of biological process	68	evm.TU.HiC_scaffold_1.2263(Gulp1),evm.TU.HiC_scaffold_1.2697(TXNRD1),evm.TU.HiC_scaffold_10.516(ETS1),evm.TU.HiC_scaffold_12.1221(CdGAPr),evm.TU.HiC_scaffold_13.1543(Zasp52),evm.TU.HiC_scaffold_13.464(--),evm.TU.HiC_scaffold_14.501(--),evm.TU.HiC_scaffold_14.972(DAAM2),evm.TU.HiC_scaffold_15.1129(vha-17),evm.TU.HiC_scaffold_19.111(Arpc2),evm.TU.HiC_scaffold_19.340(VPS4A),evm.TU.HiC_scaffold_2.717…	21	evm.TU.HiC_scaffold_10.628(rps7),evm.TU.HiC_scaffold_12.1198(Pgi),evm.TU.HiC_scaffold_13.755(alyref),evm.TU.HiC_scaffold_16.968(CCT5),evm.TU.HiC_scaffold_18.209(eif3k),evm.TU.HiC_scaffold_18.232(pdcl3),evm.TU.HiC_scaffold_19.125(Rpn7),evm.TU.HiC_scaffold_2.1570(RPS3),evm.TU.HiC_scaffold_20.529(RpL10),evm.TU.HiC_scaffold_21.275(psmb4),evm.TU.HiC_scaffold_21.350(--),evm.TU.HiC_scaffold_22.591(v1g24…	38	evm.TU.HiC_scaffold_10.35(ier3ip1),evm.TU.HiC_scaffold_12.1243(smc1a),evm.TU.HiC_scaffold_13.1374(PSMD13),evm.TU.HiC_scaffold_15.846(Gvin1),evm.TU.HiC_scaffold_16.655(--),evm.TU.HiC_scaffold_18.209(eif3k),evm.TU.HiC_scaffold_19.769(Polr2f),evm.TU.HiC_scaffold_21.350(--),evm.TU.HiC_scaffold_21.578(Jafrac1),evm.TU.HiC_scaffold_22.829(ARHGAP6),evm.TU.HiC_scaffold_26.678(DDX39B),evm.TU.HiC_scaffold_2…	84	evm.TU.HiC_scaffold_1.1246(mys),evm.TU.HiC_scaffold_1.1249(mys),evm.TU.HiC_scaffold_1.2737(Rgs7),evm.TU.HiC_scaffold_10.516(ETS1),evm.TU.HiC_scaffold_11.479(PLA2G4A),evm.TU.HiC_scaffold_11.603(Btg2),evm.TU.HiC_scaffold_12.1214(14-3-3zeta),evm.TU.HiC_scaffold_12.467(arhgap21),evm.TU.HiC_scaffold_15.481(--),evm.TU.HiC_scaffold_17.254(--),evm.TU.HiC_scaffold_18.1201(gpp),evm.TU.HiC_scaffold_19.125(R…	101	evm.TU.HiC_scaffold_10.244(shi),evm.TU.HiC_scaffold_10.253(E(bx)),evm.TU.HiC_scaffold_10.272(SOS1),evm.TU.HiC_scaffold_11.1158(Mta1),evm.TU.HiC_scaffold_11.176(CAMSAP1),evm.TU.HiC_scaffold_11.479(PLA2G4A),evm.TU.HiC_scaffold_11168.1(UBAP2L),evm.TU.HiC_scaffold_13.1296(--),evm.TU.HiC_scaffold_13.396(dom),evm.TU.HiC_scaffold_13.724(DBF4),evm.TU.HiC_scaffold_13.890(bab2),evm.TU.HiC_scaffold_14.1357(…	203	evm.TU.HiC_scaffold_1.2356(psma2),evm.TU.HiC_scaffold_1.2372(dnph1),evm.TU.HiC_scaffold_1.2398(BRAFLDRAFT_114851),evm.TU.HiC_scaffold_1.2755(CBX3),evm.TU.HiC_scaffold_1.584(--),evm.TU.HiC_scaffold_10.141(--),evm.TU.HiC_scaffold_10.329(RpL10A),evm.TU.HiC_scaffold_10.356(Poldip3),evm.TU.HiC_scaffold_10.365(rps20),evm.TU.HiC_scaffold_10.393(Rab3),evm.TU.HiC_scaffold_10.414(sqd),evm.TU.HiC_scaffold_1…	156	evm.TU.HiC_scaffold_1.1721(Gapdh),evm.TU.HiC_scaffold_1.2018(psmd11a),evm.TU.HiC_scaffold_10.345(--),evm.TU.HiC_scaffold_10.356(Poldip3),evm.TU.HiC_scaffold_10.357(slc30a7-a),evm.TU.HiC_scaffold_10.393(Rab3),evm.TU.HiC_scaffold_10.511(C3G),evm.TU.HiC_scaffold_11.1200(Uggt1),evm.TU.HiC_scaffold_12.1214(14-3-3zeta),evm.TU.HiC_scaffold_12.134(Arcn1),evm.TU.HiC_scaffold_12.135(CtBP),evm.TU.HiC_scaffo…	116	evm.TU.HiC_scaffold_1.2263(Gulp1),evm.TU.HiC_scaffold_1.2356(psma2),evm.TU.HiC_scaffold_1.2372(dnph1),evm.TU.HiC_scaffold_10.141(--),evm.TU.HiC_scaffold_10.60(ube2ib),evm.TU.HiC_scaffold_11.917(Phm),evm.TU.HiC_scaffold_12.798(RPL21),evm.TU.HiC_scaffold_14.1147(RPS25),evm.TU.HiC_scaffold_14.1373(Park7),evm.TU.HiC_scaffold_14.1561(--),evm.TU.HiC_scaffold_14.765(RpL8),evm.TU.HiC_scaffold_16.1400(Par…	169	evm.TU.HiC_scaffold_1.1246(mys),evm.TU.HiC_scaffold_1.1249(mys),evm.TU.HiC_scaffold_1.1680(Frl),evm.TU.HiC_scaffold_1.2737(Rgs7),evm.TU.HiC_scaffold_10.516(ETS1),evm.TU.HiC_scaffold_10.536(DAGLB),evm.TU.HiC_scaffold_10.616(DOCK1),evm.TU.HiC_scaffold_11.354(RAB35),evm.TU.HiC_scaffold_11.603(Btg2),evm.TU.HiC_scaffold_12.1221(CdGAPr),evm.TU.HiC_scaffold_12.1248(PNKP),evm.TU.HiC_scaffold_12.135(CtBP)…	89	evm.TU.HiC_scaffold_10.244(shi),evm.TU.HiC_scaffold_10.272(SOS1),evm.TU.HiC_scaffold_11.1158(Mta1),evm.TU.HiC_scaffold_11.1162(osp),evm.TU.HiC_scaffold_11.1177(Ints3),evm.TU.HiC_scaffold_11.176(CAMSAP1),evm.TU.HiC_scaffold_12.1190(Canx),evm.TU.HiC_scaffold_12.287(Hsc70-5),evm.TU.HiC_scaffold_13.1296(--),evm.TU.HiC_scaffold_13.396(dom),evm.TU.HiC_scaffold_13.401(dom),evm.TU.HiC_scaffold_13.890(bab…	143	evm.TU.HiC_scaffold_1.1249(mys),evm.TU.HiC_scaffold_1.2697(TXNRD1),evm.TU.HiC_scaffold_10.511(C3G),evm.TU.HiC_scaffold_10.516(ETS1),evm.TU.HiC_scaffold_10.616(DOCK1),evm.TU.HiC_scaffold_11.1200(Uggt1),evm.TU.HiC_scaffold_11.603(Btg2),evm.TU.HiC_scaffold_12.1214(14-3-3zeta),evm.TU.HiC_scaffold_12.1221(CdGAPr),evm.TU.HiC_scaffold_12.1233(PPAE),evm.TU.HiC_scaffold_12.1248(PNKP),evm.TU.HiC_scaffold_1…	80	evm.TU.HiC_scaffold_1.2755(CBX3),evm.TU.HiC_scaffold_1.584(--),evm.TU.HiC_scaffold_10.253(E(bx)),evm.TU.HiC_scaffold_10.272(SOS1),evm.TU.HiC_scaffold_10.356(Poldip3),evm.TU.HiC_scaffold_11.1158(Mta1),evm.TU.HiC_scaffold_13.396(dom),evm.TU.HiC_scaffold_13.724(DBF4),evm.TU.HiC_scaffold_13.890(bab2),evm.TU.HiC_scaffold_15.488(CHD1),evm.TU.HiC_scaffold_15.866(OXSR1),evm.TU.HiC_scaffold_18.17(hyou1),e…
GO:0008150	Biological Process	GO:0050896	response to stimulus	66	evm.TU.HiC_scaffold_1.2697(TXNRD1),evm.TU.HiC_scaffold_10.516(ETS1),evm.TU.HiC_scaffold_12.1221(CdGAPr),evm.TU.HiC_scaffold_13.1285(MFSD14A),evm.TU.HiC_scaffold_13.1543(Zasp52),evm.TU.HiC_scaffold_13.464(--),evm.TU.HiC_scaffold_14.501(--),evm.TU.HiC_scaffold_14.972(DAAM2),evm.TU.HiC_scaffold_15.1129(vha-17),evm.TU.HiC_scaffold_18.275(Selenow),evm.TU.HiC_scaffold_19.111(Arpc2),evm.TU.HiC_scaffold_…	18	evm.TU.HiC_scaffold_10.628(rps7),evm.TU.HiC_scaffold_12.1198(Pgi),evm.TU.HiC_scaffold_13.755(alyref),evm.TU.HiC_scaffold_16.968(CCT5),evm.TU.HiC_scaffold_18.232(pdcl3),evm.TU.HiC_scaffold_18.571(Rpia),evm.TU.HiC_scaffold_19.125(Rpn7),evm.TU.HiC_scaffold_2.1570(RPS3),evm.TU.HiC_scaffold_21.275(psmb4),evm.TU.HiC_scaffold_21.350(--),evm.TU.HiC_scaffold_27.199(Set),evm.TU.HiC_scaffold_30.279(CRIP1),e…	31	evm.TU.HiC_scaffold_12.1243(smc1a),evm.TU.HiC_scaffold_13.1374(PSMD13),evm.TU.HiC_scaffold_15.846(Gvin1),evm.TU.HiC_scaffold_19.769(Polr2f),evm.TU.HiC_scaffold_21.350(--),evm.TU.HiC_scaffold_21.578(Jafrac1),evm.TU.HiC_scaffold_22.829(ARHGAP6),evm.TU.HiC_scaffold_26.678(DDX39B),evm.TU.HiC_scaffold_27.199(Set),evm.TU.HiC_scaffold_27.485(SOD2),evm.TU.HiC_scaffold_29.464(Ehmt2),evm.TU.HiC_scaffold_29…	75	evm.TU.HiC_scaffold_1.1246(mys),evm.TU.HiC_scaffold_1.1249(mys),evm.TU.HiC_scaffold_1.2737(Rgs7),evm.TU.HiC_scaffold_10.516(ETS1),evm.TU.HiC_scaffold_11.479(PLA2G4A),evm.TU.HiC_scaffold_11.603(Btg2),evm.TU.HiC_scaffold_12.1214(14-3-3zeta),evm.TU.HiC_scaffold_12.467(arhgap21),evm.TU.HiC_scaffold_15.481(--),evm.TU.HiC_scaffold_18.1201(gpp),evm.TU.HiC_scaffold_19.125(Rpn7),evm.TU.HiC_scaffold_2.1535…	72	evm.TU.HiC_scaffold_10.244(shi),evm.TU.HiC_scaffold_10.253(E(bx)),evm.TU.HiC_scaffold_10.272(SOS1),evm.TU.HiC_scaffold_11.479(PLA2G4A),evm.TU.HiC_scaffold_11168.1(UBAP2L),evm.TU.HiC_scaffold_13.1296(--),evm.TU.HiC_scaffold_13.396(dom),evm.TU.HiC_scaffold_13.724(DBF4),evm.TU.HiC_scaffold_14.753(ABHD17B),evm.TU.HiC_scaffold_15.742(cher),evm.TU.HiC_scaffold_17.1023(Fit1),evm.TU.HiC_scaffold_18.17(hy…	158	evm.TU.HiC_scaffold_1.2021(rnf181),evm.TU.HiC_scaffold_1.2356(psma2),evm.TU.HiC_scaffold_1.2398(BRAFLDRAFT_114851),evm.TU.HiC_scaffold_10.141(--),evm.TU.HiC_scaffold_10.329(RpL10A),evm.TU.HiC_scaffold_10.60(ube2ib),evm.TU.HiC_scaffold_10.628(rps7),evm.TU.HiC_scaffold_11.479(PLA2G4A),evm.TU.HiC_scaffold_11.917(Phm),evm.TU.HiC_scaffold_12.1017(RPL26L1),evm.TU.HiC_scaffold_12.1197(rap-1),evm.TU.HiC_…	132	evm.TU.HiC_scaffold_1.1721(Gapdh),evm.TU.HiC_scaffold_1.2018(psmd11a),evm.TU.HiC_scaffold_1.2021(rnf181),evm.TU.HiC_scaffold_1.2637(sn),evm.TU.HiC_scaffold_1.2753(ALDH3A1),evm.TU.HiC_scaffold_10.345(--),evm.TU.HiC_scaffold_10.357(slc30a7-a),evm.TU.HiC_scaffold_10.511(C3G),evm.TU.HiC_scaffold_11.1200(Uggt1),evm.TU.HiC_scaffold_12.1214(14-3-3zeta),evm.TU.HiC_scaffold_12.135(CtBP),evm.TU.HiC_scaffol…	93	evm.TU.HiC_scaffold_1.2021(rnf181),evm.TU.HiC_scaffold_1.2356(psma2),evm.TU.HiC_scaffold_1.2637(sn),evm.TU.HiC_scaffold_10.141(--),evm.TU.HiC_scaffold_10.60(ube2ib),evm.TU.HiC_scaffold_11.917(Phm),evm.TU.HiC_scaffold_11.918(FOXRED2),evm.TU.HiC_scaffold_12.333(Oat),evm.TU.HiC_scaffold_12.798(RPL21),evm.TU.HiC_scaffold_13.1359(ESD),evm.TU.HiC_scaffold_14.1373(Park7),evm.TU.HiC_scaffold_14.1561(--),…	155	evm.TU.HiC_scaffold_1.1246(mys),evm.TU.HiC_scaffold_1.1249(mys),evm.TU.HiC_scaffold_1.1680(Frl),evm.TU.HiC_scaffold_1.2737(Rgs7),evm.TU.HiC_scaffold_10.516(ETS1),evm.TU.HiC_scaffold_10.616(DOCK1),evm.TU.HiC_scaffold_11.354(RAB35),evm.TU.HiC_scaffold_11.603(Btg2),evm.TU.HiC_scaffold_12.1221(CdGAPr),evm.TU.HiC_scaffold_12.1248(PNKP),evm.TU.HiC_scaffold_12.135(CtBP),evm.TU.HiC_scaffold_12.1501(TSPAN…	66	evm.TU.HiC_scaffold_10.244(shi),evm.TU.HiC_scaffold_10.272(SOS1),evm.TU.HiC_scaffold_11.1177(Ints3),evm.TU.HiC_scaffold_12.1190(Canx),evm.TU.HiC_scaffold_12.287(Hsc70-5),evm.TU.HiC_scaffold_13.1296(--),evm.TU.HiC_scaffold_13.396(dom),evm.TU.HiC_scaffold_13.401(dom),evm.TU.HiC_scaffold_14.753(ABHD17B),evm.TU.HiC_scaffold_15.742(cher),evm.TU.HiC_scaffold_17.1022(Fit1),evm.TU.HiC_scaffold_17.1023(Fi…	138	evm.TU.HiC_scaffold_1.1249(mys),evm.TU.HiC_scaffold_1.2697(TXNRD1),evm.TU.HiC_scaffold_1.2753(ALDH3A1),evm.TU.HiC_scaffold_10.166(tdc-1),evm.TU.HiC_scaffold_10.511(C3G),evm.TU.HiC_scaffold_10.516(ETS1),evm.TU.HiC_scaffold_10.616(DOCK1),evm.TU.HiC_scaffold_11.1200(Uggt1),evm.TU.HiC_scaffold_11.603(Btg2),evm.TU.HiC_scaffold_12.1214(14-3-3zeta),evm.TU.HiC_scaffold_12.1221(CdGAPr),evm.TU.HiC_scaffold…	58	evm.TU.HiC_scaffold_10.253(E(bx)),evm.TU.HiC_scaffold_10.272(SOS1),evm.TU.HiC_scaffold_13.396(dom),evm.TU.HiC_scaffold_13.724(DBF4),evm.TU.HiC_scaffold_15.866(OXSR1),evm.TU.HiC_scaffold_18.17(hyou1),evm.TU.HiC_scaffold_2.1282(ATAD2B),evm.TU.HiC_scaffold_2.1286(rcc2),evm.TU.HiC_scaffold_2.1519(FCGBP),evm.TU.HiC_scaffold_2.1521(SSPO),evm.TU.HiC_scaffold_2.915(smo-1),evm.TU.HiC_scaffold_20.605(--),e…
GO:0008150	Biological Process	GO:0051179	localization	54	evm.TU.HiC_scaffold_1.2263(Gulp1),evm.TU.HiC_scaffold_1.2618(slc16a12),evm.TU.HiC_scaffold_10.418(SLC16A3),evm.TU.HiC_scaffold_10.516(ETS1),evm.TU.HiC_scaffold_11.1093(pyx),evm.TU.HiC_scaffold_12.1209(ClC-a),evm.TU.HiC_scaffold_13.1285(MFSD14A),evm.TU.HiC_scaffold_13.464(--),evm.TU.HiC_scaffold_15.1129(vha-17),evm.TU.HiC_scaffold_19.111(Arpc2),evm.TU.HiC_scaffold_19.340(VPS4A),evm.TU.HiC_scaffold…	14	evm.TU.HiC_scaffold_10.185(Slc25a44),evm.TU.HiC_scaffold_10.628(rps7),evm.TU.HiC_scaffold_12.1198(Pgi),evm.TU.HiC_scaffold_13.755(alyref),evm.TU.HiC_scaffold_16.968(CCT5),evm.TU.HiC_scaffold_19.125(Rpn7),evm.TU.HiC_scaffold_2.1570(RPS3),evm.TU.HiC_scaffold_20.529(RpL10),evm.TU.HiC_scaffold_21.350(--),evm.TU.HiC_scaffold_31.642(tsu),evm.TU.HiC_scaffold_4.565(psmc2),evm.TU.HiC_scaffold_54.1220(CG92…	24	evm.TU.HiC_scaffold_10.35(ier3ip1),evm.TU.HiC_scaffold_12.1243(smc1a),evm.TU.HiC_scaffold_13.1374(PSMD13),evm.TU.HiC_scaffold_16.655(--),evm.TU.HiC_scaffold_21.350(--),evm.TU.HiC_scaffold_21.578(Jafrac1),evm.TU.HiC_scaffold_26.678(DDX39B),evm.TU.HiC_scaffold_27.485(SOD2),evm.TU.HiC_scaffold_29.563(--),evm.TU.HiC_scaffold_31.596(ctr9),evm.TU.HiC_scaffold_4.1317(--),evm.TU.HiC_scaffold_40.528(SEC62…	55	evm.TU.HiC_scaffold_1.1246(mys),evm.TU.HiC_scaffold_1.1249(mys),evm.TU.HiC_scaffold_10.516(ETS1),evm.TU.HiC_scaffold_11.479(PLA2G4A),evm.TU.HiC_scaffold_12.1214(14-3-3zeta),evm.TU.HiC_scaffold_12.467(arhgap21),evm.TU.HiC_scaffold_15.481(--),evm.TU.HiC_scaffold_17.254(--),evm.TU.HiC_scaffold_19.125(Rpn7),evm.TU.HiC_scaffold_2.1535(Acsl4),evm.TU.HiC_scaffold_20.292(VPS13D),evm.TU.HiC_scaffold_20.54…	52	evm.TU.HiC_scaffold_10.244(shi),evm.TU.HiC_scaffold_10.272(SOS1),evm.TU.HiC_scaffold_11.176(CAMSAP1),evm.TU.HiC_scaffold_11.479(PLA2G4A),evm.TU.HiC_scaffold_12.401(--),evm.TU.HiC_scaffold_14.1357(U2af50),evm.TU.HiC_scaffold_17.1023(Fit1),evm.TU.HiC_scaffold_18.17(hyou1),evm.TU.HiC_scaffold_18.18(hyou1),evm.TU.HiC_scaffold_2.1282(ATAD2B),evm.TU.HiC_scaffold_20.484(--),evm.TU.HiC_scaffold_21.1097(d…	165	evm.TU.HiC_scaffold_1.2356(psma2),evm.TU.HiC_scaffold_1.2398(BRAFLDRAFT_114851),evm.TU.HiC_scaffold_10.141(--),evm.TU.HiC_scaffold_10.329(RpL10A),evm.TU.HiC_scaffold_10.356(Poldip3),evm.TU.HiC_scaffold_10.365(rps20),evm.TU.HiC_scaffold_10.414(sqd),evm.TU.HiC_scaffold_10.60(ube2ib),evm.TU.HiC_scaffold_10.628(rps7),evm.TU.HiC_scaffold_11.329(Atp5mc2),evm.TU.HiC_scaffold_11.479(PLA2G4A),evm.TU.HiC_s…	132	evm.TU.HiC_scaffold_1.1721(Gapdh),evm.TU.HiC_scaffold_1.2018(psmd11a),evm.TU.HiC_scaffold_1.2089(Slc12a2),evm.TU.HiC_scaffold_1.2637(sn),evm.TU.HiC_scaffold_10.345(--),evm.TU.HiC_scaffold_10.356(Poldip3),evm.TU.HiC_scaffold_10.357(slc30a7-a),evm.TU.HiC_scaffold_10.511(C3G),evm.TU.HiC_scaffold_11.329(Atp5mc2),evm.TU.HiC_scaffold_12.1214(14-3-3zeta),evm.TU.HiC_scaffold_12.134(Arcn1),evm.TU.HiC_scaf…	103	evm.TU.HiC_scaffold_1.2263(Gulp1),evm.TU.HiC_scaffold_1.2356(psma2),evm.TU.HiC_scaffold_1.2637(sn),evm.TU.HiC_scaffold_10.141(--),evm.TU.HiC_scaffold_10.60(ube2ib),evm.TU.HiC_scaffold_12.333(Oat),evm.TU.HiC_scaffold_12.798(RPL21),evm.TU.HiC_scaffold_13.1716(Uqcrh),evm.TU.HiC_scaffold_14.1147(RPS25),evm.TU.HiC_scaffold_14.1274(Ninj1),evm.TU.HiC_scaffold_14.1373(Park7),evm.TU.HiC_scaffold_14.1561(-…	135	evm.TU.HiC_scaffold_1.1246(mys),evm.TU.HiC_scaffold_1.1249(mys),evm.TU.HiC_scaffold_1.1680(Frl),evm.TU.HiC_scaffold_1.2618(slc16a12),evm.TU.HiC_scaffold_10.418(SLC16A3),evm.TU.HiC_scaffold_10.516(ETS1),evm.TU.HiC_scaffold_10.616(DOCK1),evm.TU.HiC_scaffold_11.1091(pyx),evm.TU.HiC_scaffold_11.1093(pyx),evm.TU.HiC_scaffold_11.354(RAB35),evm.TU.HiC_scaffold_12.430(FAIM2),evm.TU.HiC_scaffold_13.1142(C…	54	evm.TU.HiC_scaffold_10.244(shi),evm.TU.HiC_scaffold_10.272(SOS1),evm.TU.HiC_scaffold_11.1162(osp),evm.TU.HiC_scaffold_11.176(CAMSAP1),evm.TU.HiC_scaffold_12.287(Hsc70-5),evm.TU.HiC_scaffold_12.401(--),evm.TU.HiC_scaffold_17.1022(Fit1),evm.TU.HiC_scaffold_17.1023(Fit1),evm.TU.HiC_scaffold_18.17(hyou1),evm.TU.HiC_scaffold_18.18(hyou1),evm.TU.HiC_scaffold_20.877(Epn2),evm.TU.HiC_scaffold_21.1097(dia…	118	evm.TU.HiC_scaffold_1.1249(mys),evm.TU.HiC_scaffold_1.1361(Slc28a3),evm.TU.HiC_scaffold_1.2089(Slc12a2),evm.TU.HiC_scaffold_10.418(SLC16A3),evm.TU.HiC_scaffold_10.511(C3G),evm.TU.HiC_scaffold_10.516(ETS1),evm.TU.HiC_scaffold_10.616(DOCK1),evm.TU.HiC_scaffold_11.1091(pyx),evm.TU.HiC_scaffold_11.1093(pyx),evm.TU.HiC_scaffold_12.1214(14-3-3zeta),evm.TU.HiC_scaffold_12.430(FAIM2),evm.TU.HiC_scaffold_…	50	evm.TU.HiC_scaffold_10.248(ATP8B2),evm.TU.HiC_scaffold_10.272(SOS1),evm.TU.HiC_scaffold_10.356(Poldip3),evm.TU.HiC_scaffold_14.1274(Ninj1),evm.TU.HiC_scaffold_15.866(OXSR1),evm.TU.HiC_scaffold_18.17(hyou1),evm.TU.HiC_scaffold_2.1282(ATAD2B),evm.TU.HiC_scaffold_2.1286(rcc2),evm.TU.HiC_scaffold_2.915(smo-1),evm.TU.HiC_scaffold_21.1(alyref-a),evm.TU.HiC_scaffold_22.133(ube2c),evm.TU.HiC_scaffold_22.…
GO:0008150	Biological Process	GO:0051703	biological process involved in intraspecies interaction between organisms	2	evm.TU.HiC_scaffold_1.2697(TXNRD1),evm.TU.HiC_scaffold_56.249(tgo)	0	--	0	--	0	--	1	evm.TU.HiC_scaffold_51.1226(hpo)	3	evm.TU.HiC_scaffold_46.863(trc),evm.TU.HiC_scaffold_59.531(rps6),evm.TU.HiC_scaffold_60.669(gnb2l1)	2	evm.TU.HiC_scaffold_13.1808(Pp2B-14D),evm.TU.HiC_scaffold_47.594(dohh)	0	--	6	evm.TU.HiC_scaffold_13.218(GBETA1),evm.TU.HiC_scaffold_32.298(CYTH1),evm.TU.HiC_scaffold_51.1226(hpo),evm.TU.HiC_scaffold_56.256(Pdcd6ip),evm.TU.HiC_scaffold_59.527(CIC),evm.TU.HiC_scaffold_7.494(Mef2)	1	evm.TU.HiC_scaffold_51.1226(hpo)	5	evm.TU.HiC_scaffold_1.2697(TXNRD1),evm.TU.HiC_scaffold_3.456(LIMS2),evm.TU.HiC_scaffold_32.298(CYTH1),evm.TU.HiC_scaffold_47.594(dohh),evm.TU.HiC_scaffold_56.249(tgo)	0	--
GO:0008150	Biological Process	GO:0051704	multi-organism process	23	evm.TU.HiC_scaffold_1.2697(TXNRD1),evm.TU.HiC_scaffold_10.516(ETS1),evm.TU.HiC_scaffold_13.464(--),evm.TU.HiC_scaffold_19.340(VPS4A),evm.TU.HiC_scaffold_22.130(--),evm.TU.HiC_scaffold_22.572(--),evm.TU.HiC_scaffold_27.134(mig-15),evm.TU.HiC_scaffold_3.1169(Nedd4),evm.TU.HiC_scaffold_3.550(NPC1),evm.TU.HiC_scaffold_31.777(ENAH),evm.TU.HiC_scaffold_32.129(MYO1C),evm.TU.HiC_scaffold_33.49(NUP50),evm…	9	evm.TU.HiC_scaffold_13.755(alyref),evm.TU.HiC_scaffold_16.968(CCT5),evm.TU.HiC_scaffold_18.232(pdcl3),evm.TU.HiC_scaffold_20.529(RpL10),evm.TU.HiC_scaffold_21.275(psmb4),evm.TU.HiC_scaffold_21.350(--),evm.TU.HiC_scaffold_31.642(tsu),evm.TU.HiC_scaffold_56.133(VhaSFD),evm.TU.HiC_scaffold_6.842(PSMA4)	12	evm.TU.HiC_scaffold_21.350(--),evm.TU.HiC_scaffold_21.578(Jafrac1),evm.TU.HiC_scaffold_22.829(ARHGAP6),evm.TU.HiC_scaffold_26.678(DDX39B),evm.TU.HiC_scaffold_27.485(SOD2),evm.TU.HiC_scaffold_3.1098(DEK),evm.TU.HiC_scaffold_31.596(ctr9),evm.TU.HiC_scaffold_43.230(Dhx8),evm.TU.HiC_scaffold_43.320(SEM1),evm.TU.HiC_scaffold_5.295(Snrpa1),evm.TU.HiC_scaffold_59.1349(BYSL),evm.TU.HiC_scaffold_7.646(DDX…	28	evm.TU.HiC_scaffold_1.1246(mys),evm.TU.HiC_scaffold_1.1249(mys),evm.TU.HiC_scaffold_10.516(ETS1),evm.TU.HiC_scaffold_11.479(PLA2G4A),evm.TU.HiC_scaffold_12.1214(14-3-3zeta),evm.TU.HiC_scaffold_20.292(VPS13D),evm.TU.HiC_scaffold_20.543(pik3c3),evm.TU.HiC_scaffold_21.578(Jafrac1),evm.TU.HiC_scaffold_26.977(GATA2),evm.TU.HiC_scaffold_27.300(FLT1),evm.TU.HiC_scaffold_27.841(Flt1),evm.TU.HiC_scaffold_…	38	evm.TU.HiC_scaffold_10.244(shi),evm.TU.HiC_scaffold_10.253(E(bx)),evm.TU.HiC_scaffold_10.272(SOS1),evm.TU.HiC_scaffold_11.479(PLA2G4A),evm.TU.HiC_scaffold_11168.1(UBAP2L),evm.TU.HiC_scaffold_13.396(dom),evm.TU.HiC_scaffold_13.724(DBF4),evm.TU.HiC_scaffold_14.1357(U2af50),evm.TU.HiC_scaffold_15.488(CHD1),evm.TU.HiC_scaffold_17.1023(Fit1),evm.TU.HiC_scaffold_21.1097(dia),evm.TU.HiC_scaffold_22.828(…	69	evm.TU.HiC_scaffold_1.2356(psma2),evm.TU.HiC_scaffold_10.414(sqd),evm.TU.HiC_scaffold_10.60(ube2ib),evm.TU.HiC_scaffold_11.479(PLA2G4A),evm.TU.HiC_scaffold_11.917(Phm),evm.TU.HiC_scaffold_12.1406(elovl6),evm.TU.HiC_scaffold_12.18(PPAF1),evm.TU.HiC_scaffold_12.434(ZNHIT1),evm.TU.HiC_scaffold_14.1332(snf),evm.TU.HiC_scaffold_14.1373(Park7),evm.TU.HiC_scaffold_15.741(cher),evm.TU.HiC_scaffold_16.140…	66	evm.TU.HiC_scaffold_1.1721(Gapdh),evm.TU.HiC_scaffold_10.345(--),evm.TU.HiC_scaffold_12.1214(14-3-3zeta),evm.TU.HiC_scaffold_12.1416(CSNK2A1),evm.TU.HiC_scaffold_12.18(PPAF1),evm.TU.HiC_scaffold_13.1808(Pp2B-14D),evm.TU.HiC_scaffold_13.1962(EIF2S2),evm.TU.HiC_scaffold_13.401(dom),evm.TU.HiC_scaffold_14.1332(snf),evm.TU.HiC_scaffold_15.495(14-3-3epsilon),evm.TU.HiC_scaffold_2.1288(snu13),evm.TU.Hi…	40	evm.TU.HiC_scaffold_1.2356(psma2),evm.TU.HiC_scaffold_10.60(ube2ib),evm.TU.HiC_scaffold_11.917(Phm),evm.TU.HiC_scaffold_12.333(Oat),evm.TU.HiC_scaffold_14.1373(Park7),evm.TU.HiC_scaffold_16.1400(Parcxpwex01),evm.TU.HiC_scaffold_17.974(FK506-bp2),evm.TU.HiC_scaffold_2.1251(ATP5F1D),evm.TU.HiC_scaffold_2.1287(DLD),evm.TU.HiC_scaffold_22.130(--),evm.TU.HiC_scaffold_22.567(GPX1),evm.TU.HiC_scaffold_2…	74	evm.TU.HiC_scaffold_1.1246(mys),evm.TU.HiC_scaffold_1.1249(mys),evm.TU.HiC_scaffold_1.1680(Frl),evm.TU.HiC_scaffold_10.516(ETS1),evm.TU.HiC_scaffold_10.616(DOCK1),evm.TU.HiC_scaffold_13.218(GBETA1),evm.TU.HiC_scaffold_13.464(--),evm.TU.HiC_scaffold_14.1366(Vcp),evm.TU.HiC_scaffold_14.1533(Inx2),evm.TU.HiC_scaffold_14.651(NLRP10),evm.TU.HiC_scaffold_14.682(Inx7),evm.TU.HiC_scaffold_16.1324(RAB7A),…	30	evm.TU.HiC_scaffold_10.244(shi),evm.TU.HiC_scaffold_10.272(SOS1),evm.TU.HiC_scaffold_13.396(dom),evm.TU.HiC_scaffold_13.401(dom),evm.TU.HiC_scaffold_15.488(CHD1),evm.TU.HiC_scaffold_17.1022(Fit1),evm.TU.HiC_scaffold_17.1023(Fit1),evm.TU.HiC_scaffold_21.1097(dia),evm.TU.HiC_scaffold_22.828(--),evm.TU.HiC_scaffold_26.511(DROSHA),evm.TU.HiC_scaffold_27.135(--),evm.TU.HiC_scaffold_27.136(MAP4K4),evm.…	71	evm.TU.HiC_scaffold_1.1249(mys),evm.TU.HiC_scaffold_1.2697(TXNRD1),evm.TU.HiC_scaffold_10.516(ETS1),evm.TU.HiC_scaffold_10.616(DOCK1),evm.TU.HiC_scaffold_12.1214(14-3-3zeta),evm.TU.HiC_scaffold_12.1233(PPAE),evm.TU.HiC_scaffold_13.464(--),evm.TU.HiC_scaffold_14.1366(Vcp),evm.TU.HiC_scaffold_14.1533(Inx2),evm.TU.HiC_scaffold_14.651(NLRP10),evm.TU.HiC_scaffold_14.682(Inx7),evm.TU.HiC_scaffold_15.49…	35	evm.TU.HiC_scaffold_10.253(E(bx)),evm.TU.HiC_scaffold_10.272(SOS1),evm.TU.HiC_scaffold_13.396(dom),evm.TU.HiC_scaffold_13.724(DBF4),evm.TU.HiC_scaffold_15.488(CHD1),evm.TU.HiC_scaffold_15.866(OXSR1),evm.TU.HiC_scaffold_2.915(smo-1),evm.TU.HiC_scaffold_21.1(alyref-a),evm.TU.HiC_scaffold_22.828(--),evm.TU.HiC_scaffold_23.118(Hrb27C),evm.TU.HiC_scaffold_25.895(SERCA),evm.TU.HiC_scaffold_26.678(DDX39…
GO:0008150	Biological Process	GO:0065007	biological regulation	72	evm.TU.HiC_scaffold_1.2263(Gulp1),evm.TU.HiC_scaffold_1.2697(TXNRD1),evm.TU.HiC_scaffold_10.516(ETS1),evm.TU.HiC_scaffold_12.1209(ClC-a),evm.TU.HiC_scaffold_12.1221(CdGAPr),evm.TU.HiC_scaffold_13.1543(Zasp52),evm.TU.HiC_scaffold_13.464(--),evm.TU.HiC_scaffold_14.501(--),evm.TU.HiC_scaffold_14.972(DAAM2),evm.TU.HiC_scaffold_15.1129(vha-17),evm.TU.HiC_scaffold_19.111(Arpc2),evm.TU.HiC_scaffold_19.3…	22	evm.TU.HiC_scaffold_10.628(rps7),evm.TU.HiC_scaffold_12.1198(Pgi),evm.TU.HiC_scaffold_13.755(alyref),evm.TU.HiC_scaffold_16.968(CCT5),evm.TU.HiC_scaffold_18.209(eif3k),evm.TU.HiC_scaffold_18.232(pdcl3),evm.TU.HiC_scaffold_19.125(Rpn7),evm.TU.HiC_scaffold_2.1570(RPS3),evm.TU.HiC_scaffold_20.529(RpL10),evm.TU.HiC_scaffold_21.275(psmb4),evm.TU.HiC_scaffold_21.350(--),evm.TU.HiC_scaffold_22.591(v1g24…	42	evm.TU.HiC_scaffold_10.35(ier3ip1),evm.TU.HiC_scaffold_12.1243(smc1a),evm.TU.HiC_scaffold_13.1374(PSMD13),evm.TU.HiC_scaffold_15.846(Gvin1),evm.TU.HiC_scaffold_16.655(--),evm.TU.HiC_scaffold_17.968(--),evm.TU.HiC_scaffold_18.209(eif3k),evm.TU.HiC_scaffold_19.769(Polr2f),evm.TU.HiC_scaffold_21.350(--),evm.TU.HiC_scaffold_21.578(Jafrac1),evm.TU.HiC_scaffold_22.829(ARHGAP6),evm.TU.HiC_scaffold_26.67…	85	evm.TU.HiC_scaffold_1.1246(mys),evm.TU.HiC_scaffold_1.1249(mys),evm.TU.HiC_scaffold_1.2737(Rgs7),evm.TU.HiC_scaffold_10.516(ETS1),evm.TU.HiC_scaffold_11.479(PLA2G4A),evm.TU.HiC_scaffold_11.603(Btg2),evm.TU.HiC_scaffold_12.1214(14-3-3zeta),evm.TU.HiC_scaffold_12.467(arhgap21),evm.TU.HiC_scaffold_15.481(--),evm.TU.HiC_scaffold_17.254(--),evm.TU.HiC_scaffold_18.1201(gpp),evm.TU.HiC_scaffold_19.125(R…	105	evm.TU.HiC_scaffold_10.244(shi),evm.TU.HiC_scaffold_10.253(E(bx)),evm.TU.HiC_scaffold_10.272(SOS1),evm.TU.HiC_scaffold_11.1158(Mta1),evm.TU.HiC_scaffold_11.176(CAMSAP1),evm.TU.HiC_scaffold_11.479(PLA2G4A),evm.TU.HiC_scaffold_11168.1(UBAP2L),evm.TU.HiC_scaffold_13.1296(--),evm.TU.HiC_scaffold_13.396(dom),evm.TU.HiC_scaffold_13.724(DBF4),evm.TU.HiC_scaffold_13.890(bab2),evm.TU.HiC_scaffold_14.1357(…	218	evm.TU.HiC_scaffold_1.2356(psma2),evm.TU.HiC_scaffold_1.2372(dnph1),evm.TU.HiC_scaffold_1.2398(BRAFLDRAFT_114851),evm.TU.HiC_scaffold_1.2755(CBX3),evm.TU.HiC_scaffold_1.584(--),evm.TU.HiC_scaffold_10.141(--),evm.TU.HiC_scaffold_10.329(RpL10A),evm.TU.HiC_scaffold_10.356(Poldip3),evm.TU.HiC_scaffold_10.365(rps20),evm.TU.HiC_scaffold_10.393(Rab3),evm.TU.HiC_scaffold_10.414(sqd),evm.TU.HiC_scaffold_1…	165	evm.TU.HiC_scaffold_1.1721(Gapdh),evm.TU.HiC_scaffold_1.2018(psmd11a),evm.TU.HiC_scaffold_10.345(--),evm.TU.HiC_scaffold_10.356(Poldip3),evm.TU.HiC_scaffold_10.357(slc30a7-a),evm.TU.HiC_scaffold_10.393(Rab3),evm.TU.HiC_scaffold_10.511(C3G),evm.TU.HiC_scaffold_11.1200(Uggt1),evm.TU.HiC_scaffold_12.1214(14-3-3zeta),evm.TU.HiC_scaffold_12.134(Arcn1),evm.TU.HiC_scaffold_12.135(CtBP),evm.TU.HiC_scaffo…	121	evm.TU.HiC_scaffold_1.2263(Gulp1),evm.TU.HiC_scaffold_1.2356(psma2),evm.TU.HiC_scaffold_1.2372(dnph1),evm.TU.HiC_scaffold_10.141(--),evm.TU.HiC_scaffold_10.60(ube2ib),evm.TU.HiC_scaffold_11.917(Phm),evm.TU.HiC_scaffold_12.798(RPL21),evm.TU.HiC_scaffold_14.1147(RPS25),evm.TU.HiC_scaffold_14.1373(Park7),evm.TU.HiC_scaffold_14.1561(--),evm.TU.HiC_scaffold_14.765(RpL8),evm.TU.HiC_scaffold_16.1400(Par…	177	evm.TU.HiC_scaffold_1.1246(mys),evm.TU.HiC_scaffold_1.1249(mys),evm.TU.HiC_scaffold_1.1680(Frl),evm.TU.HiC_scaffold_1.2737(Rgs7),evm.TU.HiC_scaffold_10.516(ETS1),evm.TU.HiC_scaffold_10.536(DAGLB),evm.TU.HiC_scaffold_10.616(DOCK1),evm.TU.HiC_scaffold_11.354(RAB35),evm.TU.HiC_scaffold_11.603(Btg2),evm.TU.HiC_scaffold_12.1221(CdGAPr),evm.TU.HiC_scaffold_12.1248(PNKP),evm.TU.HiC_scaffold_12.135(CtBP)…	92	evm.TU.HiC_scaffold_10.244(shi),evm.TU.HiC_scaffold_10.272(SOS1),evm.TU.HiC_scaffold_11.1158(Mta1),evm.TU.HiC_scaffold_11.1162(osp),evm.TU.HiC_scaffold_11.1177(Ints3),evm.TU.HiC_scaffold_11.176(CAMSAP1),evm.TU.HiC_scaffold_12.1190(Canx),evm.TU.HiC_scaffold_12.287(Hsc70-5),evm.TU.HiC_scaffold_13.1296(--),evm.TU.HiC_scaffold_13.396(dom),evm.TU.HiC_scaffold_13.401(dom),evm.TU.HiC_scaffold_13.890(bab…	153	evm.TU.HiC_scaffold_1.1249(mys),evm.TU.HiC_scaffold_1.2697(TXNRD1),evm.TU.HiC_scaffold_10.511(C3G),evm.TU.HiC_scaffold_10.516(ETS1),evm.TU.HiC_scaffold_10.616(DOCK1),evm.TU.HiC_scaffold_11.1200(Uggt1),evm.TU.HiC_scaffold_11.603(Btg2),evm.TU.HiC_scaffold_12.1214(14-3-3zeta),evm.TU.HiC_scaffold_12.1221(CdGAPr),evm.TU.HiC_scaffold_12.1233(PPAE),evm.TU.HiC_scaffold_12.1248(PNKP),evm.TU.HiC_scaffold_1…	85	evm.TU.HiC_scaffold_1.2755(CBX3),evm.TU.HiC_scaffold_1.584(--),evm.TU.HiC_scaffold_10.253(E(bx)),evm.TU.HiC_scaffold_10.272(SOS1),evm.TU.HiC_scaffold_10.356(Poldip3),evm.TU.HiC_scaffold_11.1158(Mta1),evm.TU.HiC_scaffold_13.396(dom),evm.TU.HiC_scaffold_13.724(DBF4),evm.TU.HiC_scaffold_13.890(bab2),evm.TU.HiC_scaffold_15.488(CHD1),evm.TU.HiC_scaffold_15.866(OXSR1),evm.TU.HiC_scaffold_18.17(hyou1),e…
GO:0008150	Biological Process	GO:0098754	detoxification	3	evm.TU.HiC_scaffold_1.2697(TXNRD1),evm.TU.HiC_scaffold_18.275(Selenow),evm.TU.HiC_scaffold_57.163(Hpgds)	0	--	4	evm.TU.HiC_scaffold_21.578(Jafrac1),evm.TU.HiC_scaffold_27.485(SOD2),evm.TU.HiC_scaffold_29.563(--),evm.TU.HiC_scaffold_57.949(Trx-2)	3	evm.TU.HiC_scaffold_21.578(Jafrac1),evm.TU.HiC_scaffold_28.992(--),evm.TU.HiC_scaffold_43.466(tdh)	0	--	8	evm.TU.HiC_scaffold_13.1359(ESD),evm.TU.HiC_scaffold_13.2381(PRDX6),evm.TU.HiC_scaffold_14.1373(Park7),evm.TU.HiC_scaffold_27.485(SOD2),evm.TU.HiC_scaffold_29.563(--),evm.TU.HiC_scaffold_43.466(tdh),evm.TU.HiC_scaffold_57.949(Trx-2),evm.TU.HiC_scaffold_58.1692(MGST1)	2	evm.TU.HiC_scaffold_10.357(slc30a7-a),evm.TU.HiC_scaffold_52.275(PGP)	7	evm.TU.HiC_scaffold_13.1359(ESD),evm.TU.HiC_scaffold_14.1373(Park7),evm.TU.HiC_scaffold_20.990(rtn4ip1),evm.TU.HiC_scaffold_22.567(GPX1),evm.TU.HiC_scaffold_28.992(--),evm.TU.HiC_scaffold_52.275(PGP),evm.TU.HiC_scaffold_57.949(Trx-2)	6	evm.TU.HiC_scaffold_18.275(Selenow),evm.TU.HiC_scaffold_21.578(Jafrac1),evm.TU.HiC_scaffold_22.567(GPX1),evm.TU.HiC_scaffold_28.992(--),evm.TU.HiC_scaffold_57.163(Hpgds),evm.TU.HiC_scaffold_58.1692(MGST1)	0	--	5	evm.TU.HiC_scaffold_1.2697(TXNRD1),evm.TU.HiC_scaffold_18.275(Selenow),evm.TU.HiC_scaffold_21.578(Jafrac1),evm.TU.HiC_scaffold_22.567(GPX1),evm.TU.HiC_scaffold_57.163(Hpgds)	1	evm.TU.HiC_scaffold_27.485(SOD2)
GO:0008150	Biological Process	GO:0110148	biomineralization	0	--	0	--	0	--	1	evm.TU.HiC_scaffold_11.479(PLA2G4A)	1	evm.TU.HiC_scaffold_11.479(PLA2G4A)	1	evm.TU.HiC_scaffold_11.479(PLA2G4A)	0	--	0	--	0	--	0	--	0	--	0	--

## Sheet: Table 5
The results of KEGG enrichment for differentially expressed genes in each hemocyte cluster.
Pathway	Pathway_ID	KEGG_A_class	KEGG_B_class	Cluster_0(56)	Cluster_0_Pvalue	Cluster_0_FDR	Cluster_1(24)	Cluster_1_Pvalue	Cluster_1_FDR	Cluster_10(28)	Cluster_10_Pvalue	Cluster_10_FDR	Cluster_11(69)	Cluster_11_Pvalue	Cluster_11_FDR	Cluster_2(51)	Cluster_2_Pvalue	Cluster_2_FDR	Cluster_3(200)	Cluster_3_Pvalue	Cluster_3_FDR	Cluster_4(140)	Cluster_4_Pvalue	Cluster_4_FDR	Cluster_5(139)	Cluster_5_Pvalue	Cluster_5_FDR	Cluster_6(129)	Cluster_6_Pvalue	Cluster_6_FDR	Cluster_7(44)	Cluster_7_Pvalue	Cluster_7_FDR	Cluster_8(130)	Cluster_8_Pvalue	Cluster_8_FDR	Cluster_9(48)	Cluster_9_Pvalue	Cluster_9_FDR
2-Oxocarboxylic acid metabolism	ko01210	Metabolism	Global and overview maps	0	1	1	0	1	1	0	1	1	0	1	1	0	1	1	1	0.558631	9.865460e-01	2	0.108021	3.107268e-01	0	1	1	0	1	1	0	1	1	0	1	1	0	1	1
ABC transporters	ko02010	Environmental Information Processing	Membrane transport	2	0.0396405	0.267573	0	1	1	0	1	1	1	0.325323	5.135454e-01	0	1	1	0	1	1	0	1	1	0	1	1	2	0.165029	3.402806e-01	0	1	1	1	0.525191	6.733221e-01	0	1	1
AGE-RAGE signaling pathway in diabetic complications	ko04933	Human Diseases	Endocrine and metabolic disease	0	1	1	0	1	1	0	1	1	2	0.126085	3.298732e-01	2	0.0757379	0.560461	1	0.838308	9.865460e-01	2	0.356943	6.653419e-01	1	0.716472	9.777623e-01	5	0.00567766	3.307236e-02	1	0.327083	0.617237	5	0.0058649	3.332332e-02	1	0.350969	6.060116e-01
AMPK signaling pathway	ko04152	Environmental Information Processing	Signal transduction	1	0.511411	0.7015	0	1	1	0	1	1	1	0.586612	6.580779e-01	0	1	1	2	0.725653	9.865460e-01	0	1	1	2	0.52877	9.777623e-01	2	0.488774	6.434149e-01	0	1	1	1	0.812137	8.751471e-01	0	1	1
Acute myeloid leukemia	ko05221	Human Diseases	Cancer: specific types	0	1	1	0	1	1	0	1	1	0	1	1	1	0.186343	0.615645	0	1	1	1	0.434418	7.334737e-01	1	0.432086	9.777623e-01	1	0.408258	5.985043e-01	1	0.162906	0.588787	1	0.410683	5.934728e-01	1	0.176377	5.391793e-01
Adherens junction	ko04520	Cellular Processes	Cellular community - eukaryotes	0	1	1	2	0.0429788	8.656875e-02	0	1	1	2	0.247633	4.898803e-01	0	1	1	2	0.770424	9.865460e-01	4	0.128687	3.331571e-01	0	1	1	6	0.00871995	4.617613e-02	0	1	1	9	7.045407e-05	8.806759e-04	0	1	1
Adipocytokine signaling pathway	ko04920	Organismal Systems	Endocrine system	1	0.337523	0.65679	0	1	1	0	1	1	3	0.01365	9.297775e-02	0	1	1	1	0.773899	9.865460e-01	3	0.0816512	2.470744e-01	1	0.642459	9.777623e-01	2	0.242287	4.480383e-01	0	1	1	2	0.245001	4.343984e-01	0	1	1
Adrenergic signaling in cardiomyocytes	ko04261	Organismal Systems	Circulatory system	0	1	1	0	1	1	0	1	1	2	0.402064	5.352780e-01	1	0.643615	0.738411	3	0.767842	9.865460e-01	1	0.942242	9.581871e-01	2	0.770621	9.777623e-01	3	0.477817	6.398358e-01	0	1	1	2	0.73752	8.194670e-01	0	1	1
African trypanosomiasis	ko05143	Human Diseases	Infectious disease: parasitic	0	1	1	0	1	1	0	1	1	0	1	1	1	0.066343	0.560461	1	0.238339	9.865460e-01	0	1	1	0	1	1	0	1	1	0	1	1	0	1	1	0	1	1
Alanine, aspartate and glutamate metabolism	ko00250	Metabolism	Amino acid metabolism	1	0.285313	0.622608	0	1	1	0	1	1	1	0.339194	5.205686e-01	0	1	1	0	1	1	1	0.570497	8.154396e-01	0	1	1	2	0.178777	3.622167e-01	0	1	1	1	0.543499	6.769462e-01	0	1	1
Alcoholic liver disease	ko04936	Human Diseases	Endocrine and metabolic disease	1	0.477135	0.692571	0	1	1	0	1	1	0	1	1	0	1	1	1	0.903802	9.865460e-01	3	0.216243	4.641558e-01	1	0.802034	9.777623e-01	2	0.43759	6.164629e-01	0	1	1	2	0.44151	6.166342e-01	0	1	1
Alcoholism	ko05034	Human Diseases	Substance dependence	0	1	1	0	1	1	1	0.340757	0.490626	2	0.270582	4.985138e-01	1	0.532445	0.669915	4	0.340824	9.865460e-01	2	0.615954	8.154396e-01	0	1	1	3	0.296194	5.057273e-01	1	0.480841	0.641643	0	1	1	6	6.55469e-05	2.709272e-03
Aldosterone synthesis and secretion	ko04925	Organismal Systems	Endocrine system	0	1	1	0	1	1	0	1	1	2	0.251454	4.898803e-01	1	0.514011	0.669915	1	0.942844	9.865460e-01	1	0.863877	9.362020e-01	0	1	1	2	0.54279	6.621476e-01	0	1	1	2	0.546994	6.769462e-01	0	1	1
Aldosterone-regulated sodium reabsorption	ko04960	Organismal Systems	Excretory system	0	1	1	0	1	1	0	1	1	1	0.251546	4.898803e-01	0	1	1	0	1	1	1	0.446256	7.426967e-01	0	1	1	2	0.100134	2.621488e-01	0	1	1	2	0.101444	2.587852e-01	0	1	1
Alzheimer disease	ko05010	Human Diseases	Neurodegenerative disease	2	0.786744	0.798575	7	0.000136141	1.102744e-03	6	0.0024215	0.0274436	6	0.137906	3.463331e-01	1	0.931147	0.943902	19	0.00622129	1.079838e-01	18	0.000241616	4.330495e-03	38	1.860412e-18	3.851053e-17	5	0.793912	8.370203e-01	0	1	1	4	0.904354	9.304052e-01	1	0.919363	9.344348e-01
Amino sugar and nucleotide sugar metabolism	ko00520	Metabolism	Carbohydrate metabolism	0	1	1	1	0.290009	3.262600e-01	0	1	1	0	1	1	0	1	1	1	0.944571	9.865460e-01	0	1	1	0	1	1	0	1	1	0	1	1	1	0.845903	8.941463e-01	0	1	1
Aminoacyl-tRNA biosynthesis	ko00970	Genetic Information Processing	Translation	0	1	1	0	1	1	0	1	1	1	0.41671	5.514540e-01	0	1	1	0	1	1	9	9.871849e-07	4.600282e-05	0	1	1	0	1	1	0	1	1	2	0.266643	4.565805e-01	0	1	1
Amoebiasis	ko05146	Human Diseases	Infectious disease: parasitic	1	0.503055	0.700128	0	1	1	1	0.294537	0.46578	1	0.577875	6.549251e-01	1	0.470912	0.669915	3	0.451465	9.865460e-01	1	0.827845	9.177523e-01	2	0.51594	9.777623e-01	6	0.00504215	3.012364e-02	0	1	1	3	0.216667	4.103532e-01	0	1	1
Amphetamine addiction	ko05031	Human Diseases	Substance dependence	0	1	1	0	1	1	0	1	1	1	0.501104	5.983321e-01	0	1	1	0	1	1	1	0.757919	8.964221e-01	0	1	1	1	0.729082	7.921329e-01	0	1	1	0	1	1	0	1	1
Amyotrophic lateral sclerosis	ko05014	Human Diseases	Neurodegenerative disease	5	0.228537	0.583475	10	3.93261e-07	1.592707e-05	6	0.00484194	0.0373436	5	0.378666	5.236911e-01	1	0.954366	0.960859	19	0.0244764	2.585981e-01	19	0.000473222	7.350723e-03	42	8.180534e-20	1.881523e-18	9	0.342075	5.349233e-01	1	0.930188	0.946365	9	0.350465	5.545326e-01	2	0.780656	8.134565e-01
Antifolate resistance	ko01523	Human Diseases	Drug resistance: antineoplastic	1	0.254583	0.622608	0	1	1	0	1	1	0	1	1	0	1	1	0	1	1	1	0.522507	7.905462e-01	0	1	1	2	0.144801	3.213210e-01	0	1	1	1	0.496355	6.530991e-01	0	1	1
Antigen processing and presentation	ko04612	Organismal Systems	Immune system	0	1	1	0	1	1	0	1	1	1	0.452034	5.760375e-01	0	1	1	1	0.828137	9.865460e-01	7	0.000182157	4.118466e-03	1	0.704251	9.777623e-01	3	0.099866	2.621488e-01	1	0.318099	0.617237	4	0.0254405	1.042644e-01	2	0.0642063	3.980788e-01
Apelin signaling pathway	ko04371	Environmental Information Processing	Signal transduction	1	0.543478	0.710487	0	1	1	0	1	1	3	0.0700572	2.457562e-01	1	0.510239	0.669915	3	0.527304	9.865460e-01	0	1	1	1	0.858943	9.777623e-01	4	0.103269	2.673530e-01	0	1	1	1	0.83967	8.932660e-01	0	1	1
Apoptosis	ko04210	Cellular Processes	Cell growth and death	1	0.643311	0.735992	2	0.0696774	1.175807e-01	0	1	1	3	0.12986	3.298732e-01	0	1	1	1	0.975826	9.865460e-01	5	0.110695	3.115595e-01	3	0.46518	9.777623e-01	9	0.000526629	4.231188e-03	1	0.554809	0.649126	9	0.000557271	4.975637e-03	2	0.216634	5.391793e-01
Apoptosis - fly	ko04214	Cellular Processes	Cell growth and death	0	1	1	0	1	1	0	1	1	1	0.506281	5.983321e-01	1	0.406051	0.669915	1	0.873342	9.865460e-01	3	0.168482	3.925621e-01	0	1	1	1	0.734338	7.921329e-01	2	0.0728106	0.586129	2	0.380552	5.696882e-01	1	0.3875	6.322373e-01
Apoptosis - multiple species	ko04215	Cellular Processes	Cell growth and death	0	1	1	0	1	1	0	1	1	2	0.0376126	1.696405e-01	0	1	1	1	0.597055	9.865460e-01	2	0.12868	3.331571e-01	0	1	1	1	0.441843	6.164629e-01	0	1	1	2	0.113913	2.764886e-01	0	1	1
Arachidonic acid metabolism	ko00590	Metabolism	Lipid metabolism	3	0.0111413	0.147434	0	1	1	0	1	1	3	0.0195204	1.052197e-01	1	0.348606	0.646073	2	0.500675	9.865460e-01	2	0.326402	6.233735e-01	2	0.323323	9.777623e-01	3	0.0921659	2.526431e-01	0	1	1	3	0.0938073	2.442899e-01	0	1	1
Arginine and proline metabolism	ko00330	Metabolism	Amino acid metabolism	1	0.445214	0.692571	0	1	1	1	0.254698	0.449565	0	1	1	0	1	1	3	0.346607	9.865460e-01	0	1	1	5	0.0145848	1.312634e-01	0	1	1	0	1	1	1	0.747263	8.266186e-01	0	1	1
Arginine biosynthesis	ko00220	Metabolism	Amino acid metabolism	2	0.0288676	0.233977	0	1	1	0	1	1	1	0.281965	4.985138e-01	0	1	1	0	1	1	1	0.491196	7.838945e-01	1	0.488708	9.777623e-01	1	0.463174	6.279288e-01	0	1	1	0	1	1	0	1	1
Arrhythmogenic right ventricular cardiomyopathy	ko05412	Human Diseases	Cardiovascular disease	0	1	1	2	0.021562	5.457874e-02	0	1	1	2	0.139996	3.476310e-01	0	1	1	0	1	1	3	0.148377	3.677865e-01	0	1	1	3	0.124421	3.051594e-01	1	0.344705	0.623155	4	0.0348973	1.195112e-01	0	1	1
Ascorbate and aldarate metabolism	ko00053	Metabolism	Carbohydrate metabolism	1	0.222556	0.583475	1	0.102042	1.475960e-01	0	1	1	0	1	1	0	1	1	1	0.597055	9.865460e-01	1	0.469198	7.591878e-01	1	0.466765	9.777623e-01	0	1	1	0	1	1	0	1	1	0	1	1
Autophagy - animal	ko04140	Cellular Processes	Transport and catabolism	2	0.350901	0.65679	0	1	1	0	1	1	2	0.451821	5.760375e-01	1	0.680421	0.742833	2	0.938799	9.865460e-01	0	1	1	4	0.367149	9.777623e-01	9	0.00208138	1.347113e-02	1	0.626059	0.67823	6	0.0668196	1.942431e-01	0	1	1
Autophagy - other	ko04136	Cellular Processes	Transport and catabolism	0	1	1	0	1	1	0	1	1	1	0.235863	4.898803e-01	0	1	1	1	0.545029	9.865460e-01	0	1	1	0	1	1	1	0.396623	5.936474e-01	0	1	1	1	0.399005	5.833402e-01	0	1	1
Axon guidance	ko04360	Organismal Systems	Development and regeneration	0	1	1	0	1	1	0	1	1	5	0.00783841	7.874039e-02	0	1	1	3	0.704681	9.865460e-01	3	0.464483	7.591878e-01	1	0.922208	9.777623e-01	9	0.000495707	4.231188e-03	0	1	1	8	0.0022897	1.506384e-02	0	1	1
Axon regeneration	ko04361	Organismal Systems	Development and regeneration	4	0.0294638	0.233977	0	1	1	0	1	1	1	0.770441	7.846429e-01	2	0.290572	0.615645	1	0.986546	9.865460e-01	2	0.797925	9.113557e-01	0	1	1	5	0.134359	3.195550e-01	1	0.608055	0.664882	5	0.13752	3.243396e-01	1	0.640158	7.303913e-01
B cell receptor signaling pathway	ko04662	Organismal Systems	Immune system	0	1	1	0	1	1	0	1	1	0	1	1	1	0.198704	0.615645	0	1	1	4	0.00286542	2.472748e-02	1	0.455446	9.777623e-01	3	0.0175746	7.583132e-02	1	0.173883	0.588787	4	0.00218744	1.478001e-02	1	0.188156	5.391793e-01
Bacterial invasion of epithelial cells	ko05100	Human Diseases	Infectious disease: bacterial	1	0.430954	0.692571	2	0.0234946	5.589984e-02	0	1	1	4	0.00480905	5.904450e-02	2	0.0915331	0.615645	3	0.321944	9.865460e-01	2	0.409114	7.076018e-01	3	0.160964	7.335734e-01	11	4.411814e-08	3.426509e-06	2	0.0709567	0.586129	12	4.029429e-09	3.357858e-07	0	1	1
Basal transcription factors	ko03022	Genetic Information Processing	Transcription	0	1	1	0	1	1	0	1	1	0	1	1	1	0.252088	0.615645	0	1	1	0	1	1	0	1	1	0	1	1	0	1	1	0	1	1	0	1	1
Base excision repair	ko03410	Genetic Information Processing	Replication and repair	0	1	1	0	1	1	0	1	1	0	1	1	0	1	1	1	0.72859	9.865460e-01	0	1	1	1	0.594306	9.777623e-01	0	1	1	0	1	1	0	1	1	0	1	1
Bile secretion	ko04976	Organismal Systems	Digestive system	1	0.519629	0.7015	0	1	1	0	1	1	1	0.595171	6.643075e-01	0	1	1	0	1	1	1	0.841929	9.209835e-01	1	0.83981	9.777623e-01	2	0.501116	6.499530e-01	0	1	1	2	0.505241	6.613097e-01	0	1	1
Biosynthesis of amino acids	ko01230	Metabolism	Global and overview maps	2	0.137537	0.508916	2	0.031161	7.011234e-02	0	1	1	1	0.555228	6.424362e-01	0	1	1	4	0.20232	9.865460e-01	3	0.221723	4.641558e-01	7	0.00108567	1.070161e-02	1	0.781641	8.316088e-01	0	1	1	2	0.448086	6.223410e-01	1	0.430343	6.352678e-01
Biosynthesis of unsaturated fatty acids	ko01040	Metabolism	Lipid metabolism	0	1	1	0	1	1	0	1	1	0	1	1	0	1	1	1	0.545029	9.865460e-01	0	1	1	0	1	1	0	1	1	0	1	1	0	1	1	0	1	1
Bladder cancer	ko05219	Human Diseases	Cancer: specific types	0	1	1	0	1	1	0	1	1	2	0.0175429	9.993495e-02	0	1	1	0	1	1	0	1	1	0	1	1	3	0.00621466	3.531748e-02	0	1	1	3	0.0063494	3.527447e-02	0	1	1
Breast cancer	ko05224	Human Diseases	Cancer: specific types	0	1	1	0	1	1	0	1	1	0	1	1	1	0.441557	0.669915	0	1	1	0	1	1	1	0.797801	9.777623e-01	0	1	1	1	0.394907	0.632401	0	1	1	1	0.422016	6.352678e-01
Butanoate metabolism	ko00650	Metabolism	Carbohydrate metabolism	0	1	1	0	1	1	0	1	1	0	1	1	0	1	1	1	0.531011	9.865460e-01	0	1	1	0	1	1	0	1	1	0	1	1	0	1	1	0	1	1
C-type lectin receptor signaling pathway	ko04625	Organismal Systems	Immune system	0	1	1	0	1	1	0	1	1	4	0.00859949	7.918699e-02	0	1	1	2	0.687434	9.865460e-01	6	0.00588645	4.033950e-02	1	0.810237	9.777623e-01	3	0.193582	3.822432e-01	0	1	1	5	0.0181107	7.943307e-02	0	1	1
Calcium signaling pathway	ko04020	Environmental Information Processing	Signal transduction	2	0.48172	0.692571	0	1	1	0	1	1	5	0.0476077	1.948390e-01	1	0.77524	0.802346	2	0.980947	9.865460e-01	2	0.91548	9.522480e-01	0	1	1	4	0.510874	6.499530e-01	1	0.723944	0.749571	5	0.318376	5.135102e-01	1	0.754533	8.053781e-01
Carbohydrate digestion and absorption	ko04973	Organismal Systems	Digestive system	0	1	1	0	1	1	0	1	1	1	0.303976	5.128153e-01	1	0.234693	0.615645	2	0.280014	9.865460e-01	1	0.522507	7.905462e-01	2	0.163016	7.335734e-01	2	0.144801	3.213210e-01	0	1	1	3	0.0295551	1.100990e-01	0	1	1
Carbon metabolism	ko01200	Metabolism	Global and overview maps	0	1	1	3	0.00725672	2.555075e-02	0	1	1	1	0.691754	7.279884e-01	0	1	1	6	0.120237	8.347890e-01	5	0.0865559	2.585579e-01	10	0.00010544	1.212560e-03	1	0.890329	9.179053e-01	0	1	1	4	0.175193	3.680517e-01	1	0.558414	7.018584e-01
Cardiac muscle contraction	ko04260	Organismal Systems	Circulatory system	1	0.494559	0.695473	0	1	1	0	1	1	2	0.202106	4.511650e-01	0	1	1	2	0.700635	9.865460e-01	5	0.0265252	1.123704e-01	12	8.006199e-08	1.183774e-06	2	0.463535	6.279288e-01	0	1	1	2	0.46755	6.352588e-01	0	1	1
Cell adhesion molecules	ko04514	Environmental Information Processing	Signaling molecules and interaction	0	1	1	0	1	1	0	1	1	3	0.0234101	1.203171e-01	0	1	1	0	1	1	2	0.356943	6.653419e-01	0	1	1	4	0.0277025	1.125188e-01	1	0.327083	0.617237	3	0.109692	2.742308e-01	0	1	1
Cell cycle	ko04110	Cellular Processes	Cell growth and death	0	1	1	0	1	1	1	0.389264	0.496697	1	0.70444	7.308983e-01	0	1	1	4	0.462414	9.865460e-01	4	0.227098	4.641558e-01	1	0.915292	9.777623e-01	1	0.898653	9.183604e-01	0	1	1	4	0.190714	3.871976e-01	2	0.203505	5.391793e-01
Cellular senescence	ko04218	Cellular Processes	Cell growth and death	2	0.211848	0.583174	0	1	1	0	1	1	2	0.285885	5.014334e-01	0	1	1	3	0.597036	9.865460e-01	3	0.363745	6.726397e-01	2	0.633672	9.777623e-01	4	0.135777	3.195550e-01	1	0.494516	0.641643	2	0.597001	7.069214e-01	1	0.525021	6.781519e-01
Central carbon metabolism in cancer	ko05230	Human Diseases	Cancer: overview	1	0.401347	0.68684	0	1	1	0	1	1	2	0.12953	3.298732e-01	0	1	1	2	0.546796	9.865460e-01	1	0.724968	8.707089e-01	3	0.1318	6.654293e-01	2	0.327965	5.265200e-01	0	1	1	4	0.0299469	1.100990e-01	0	1	1
Chagas disease	ko05142	Human Diseases	Infectious disease: parasitic	0	1	1	0	1	1	0	1	1	0	1	1	1	0.353594	0.646073	2	0.510136	9.865460e-01	4	0.0304906	1.184052e-01	2	0.330952	9.777623e-01	1	0.6705	7.474957e-01	0	1	1	2	0.302683	5.044723e-01	1	0.336727	6.047604e-01
Chemical carcinogenesis - DNA adducts	ko05204	Human Diseases	Cancer: overview	2	0.0648607	0.350248	3	0.000704008	4.073187e-03	1	0.189141	0.410714	3	0.0144162	9.297775e-02	0	1	1	4	0.0607198	4.918304e-01	1	0.652575	8.263587e-01	3	0.0841867	5.125485e-01	3	0.0706776	2.184388e-01	0	1	1	2	0.25221	4.440315e-01	0	1	1
Chemical carcinogenesis - reactive oxygen species	ko05208	Human Diseases	Cancer: overview	3	0.166236	0.558253	5	0.000274156	2.018788e-03	4	0.00494254	0.0373436	4	0.0951834	2.881579e-01	1	0.728747	0.768247	19	5.218993e-07	4.227384e-05	12	0.000194434	4.118466e-03	33	7.360539e-24	3.809079e-22	8	0.0157678	7.115846e-02	1	0.675357	0.705506	7	0.0451651	1.466401e-01	2	0.341397	6.047604e-01
Chemical carcinogenesis - receptor activation	ko05207	Human Diseases	Cancer: overview	2	0.425326	0.692571	3	0.0228506	5.589984e-02	1	0.519154	0.573769	3	0.262186	4.910442e-01	1	0.737102	0.768247	5	0.591231	9.865460e-01	8	0.0277221	1.147041e-01	4	0.483512	9.777623e-01	5	0.238693	4.480383e-01	3	0.103431	0.588787	4	0.432096	6.086642e-01	2	0.351878	6.060116e-01
Chemokine signaling pathway	ko04062	Organismal Systems	Immune system	0	1	1	0	1	1	0	1	1	4	0.0155664	9.297775e-02	3	0.0341051	0.442578	3	0.534573	9.865460e-01	4	0.132363	3.389069e-01	1	0.861904	9.777623e-01	9	7.217114e-05	8.007560e-04	1	0.463238	0.641643	8	0.000437797	4.209585e-03	2	0.144844	5.391793e-01
Cholesterol metabolism	ko04979	Organismal Systems	Digestive system	3	0.00608277	0.147434	0	1	1	0	1	1	0	1	1	0	1	1	0	1	1	0	1	1	0	1	1	1	0.583414	6.796774e-01	0	1	1	1	0.58626	6.979287e-01	0	1	1
Choline metabolism in cancer	ko05231	Human Diseases	Cancer: overview	3	0.105634	0.445641	0	1	1	0	1	1	1	0.760551	7.781559e-01	2	0.279249	0.615645	1	0.984777	9.865460e-01	1	0.94585	9.581871e-01	1	0.944698	9.777623e-01	5	0.123083	3.050887e-01	1	0.597389	0.664882	4	0.273721	4.655124e-01	1	0.62946	7.303913e-01
Cholinergic synapse	ko04725	Organismal Systems	Nervous system	0	1	1	0	1	1	0	1	1	1	0.635415	6.883667e-01	1	0.525155	0.669915	2	0.790339	9.865460e-01	0	1	1	1	0.87042	9.777623e-01	2	0.559905	6.759480e-01	0	1	1	0	1	1	0	1	1
Chronic myeloid leukemia	ko05220	Human Diseases	Cancer: specific types	0	1	1	0	1	1	0	1	1	1	0.359475	5.212440e-01	1	0.280222	0.615645	1	0.72859	9.865460e-01	4	0.0118962	6.386323e-02	1	0.594306	9.777623e-01	2	0.199705	3.877609e-01	1	0.246882	0.588787	3	0.0498915	1.578844e-01	1	0.266114	5.499685e-01
Circadian entrainment	ko04713	Organismal Systems	Environmental adaptation	0	1	1	0	1	1	0	1	1	2	0.278235	4.985138e-01	1	0.539625	0.669915	2	0.808724	9.865460e-01	0	1	1	0	1	1	2	0.582015	6.796774e-01	0	1	1	0	1	1	0	1	1
Circadian rhythm	ko04710	Organismal Systems	Environmental adaptation	1	0.103225	0.445641	0	1	1	0	1	1	0	1	1	0	1	1	0	1	1	0	1	1	1	0.238243	8.894975e-01	2	0.0248639	1.034515e-01	0	1	1	0	1	1	0	1	1
Circadian rhythm - fly	ko04711	Organismal Systems	Environmental adaptation	0	1	1	0	1	1	0	1	1	0	1	1	0	1	1	0	1	1	1	0.155168	3.727231e-01	0	1	1	1	0.14379	3.213210e-01	0	1	1	0	1	1	0	1	1
Citrate cycle (TCA cycle)	ko00020	Metabolism	Carbohydrate metabolism	0	1	1	0	1	1	0	1	1	0	1	1	0	1	1	2	0.268867	9.865460e-01	2	0.157481	3.744184e-01	3	0.0325306	2.494015e-01	0	1	1	0	1	1	0	1	1	0	1	1
Cocaine addiction	ko05030	Human Diseases	Substance dependence	0	1	1	0	1	1	0	1	1	0	1	1	0	1	1	1	0.793645	9.865460e-01	1	0.667016	8.266743e-01	0	1	1	1	0.636659	7.233074e-01	0	1	1	1	0.639527	7.436360e-01	0	1	1
Collecting duct acid secretion	ko04966	Organismal Systems	Excretory system	3	0.000187316	0.0252877	0	1	1	0	1	1	0	1	1	0	1	1	0	1	1	0	1	1	1	0.25404	9.066596e-01	0	1	1	0	1	1	1	0.239607	4.340703e-01	0	1	1
Colorectal cancer	ko05210	Human Diseases	Cancer: specific types	0	1	1	0	1	1	0	1	1	1	0.446297	5.760375e-01	1	0.353594	0.646073	1	0.822815	9.865460e-01	1	0.700564	8.457587e-01	1	0.697946	9.777623e-01	2	0.29953	5.057273e-01	1	0.313563	0.617237	2	0.302683	5.044723e-01	1	0.336727	6.047604e-01
Complement and coagulation cascades	ko04610	Organismal Systems	Immune system	1	0.195965	0.575115	0	1	1	1	0.103115	0.318719	0	1	1	1	0.180092	0.615645	3	0.0408922	3.974720e-01	0	1	1	0	1	1	1	0.396623	5.936474e-01	0	1	1	1	0.399005	5.833402e-01	2	0.0145749	1.642990e-01
Coronavirus disease - COVID-19	ko05171	Human Diseases	Infectious disease: viral	0	1	1	3	0.0102161	3.182717e-02	1	0.417193	0.515802	0	1	1	1	0.626597	0.731162	70	9.75372e-77	2.370154e-74	3	0.501862	7.900931e-01	23	6.55542e-16	1.043825e-14	1	0.91845	9.344924e-01	0	1	1	2	0.714023	8.004739e-01	3	0.062903	3.980788e-01
Cortisol synthesis and secretion	ko04927	Organismal Systems	Endocrine system	0	1	1	0	1	1	0	1	1	0	1	1	1	0.358545	0.64713	1	0.828137	9.865460e-01	0	1	1	0	1	1	0	1	1	0	1	1	0	1	1	0	1	1
Cushing syndrome	ko04934	Human Diseases	Endocrine and metabolic disease	1	0.675276	0.756489	0	1	1	0	1	1	0	1	1	2	0.26792	0.615645	5	0.363208	9.865460e-01	1	0.940987	9.581871e-01	0	1	1	0	1	1	1	0.586441	0.664882	1	0.927621	9.478205e-01	1	0.61845	7.303913e-01
Cysteine and methionine metabolism	ko00270	Metabolism	Amino acid metabolism	0	1	1	0	1	1	0	1	1	1	0.398215	5.333669e-01	0	1	1	3	0.178398	9.865460e-01	1	0.645123	8.213861e-01	1	0.642459	9.777623e-01	0	1	1	0	1	1	1	0.617587	7.214803e-01	0	1	1
Cytokine-cytokine receptor interaction	ko04060	Environmental Information Processing	Signaling molecules and interaction	0	1	1	0	1	1	0	1	1	0	1	1	0	1	1	0	1	1	0	1	1	0	1	1	0	1	1	1	0.151786	0.588787	0	1	1	0	1	1
Cytosolic DNA-sensing pathway	ko04623	Organismal Systems	Immune system	0	1	1	0	1	1	1	0.0686393	0.271662	0	1	1	0	1	1	1	0.402241	9.865460e-01	2	0.0478286	1.638833e-01	0	1	1	1	0.281154	4.925473e-01	0	1	1	2	0.0418292	1.394307e-01	0	1	1
D-Amino acid metabolism	ko00470	Metabolism	Metabolism of other amino acids	0	1	1	0	1	1	0	1	1	0	1	1	0	1	1	1	0.283089	9.865460e-01	0	1	1	0	1	1	0	1	1	0	1	1	1	0.193599	3.871976e-01	0	1	1
Diabetic cardiomyopathy	ko05415	Human Diseases	Cardiovascular disease	1	0.719222	0.76108	1	0.419027	4.351435e-01	2	0.128599	0.364365	2	0.458745	5.760375e-01	1	0.685365	0.742833	15	3.572767e-05	1.446971e-03	10	0.00109633	1.277224e-02	32	2.074828e-24	1.431631e-22	5	0.161333	3.386544e-01	0	1	1	3	0.559224	6.786700e-01	0	1	1
Dilated cardiomyopathy	ko05414	Human Diseases	Cardiovascular disease	0	1	1	2	0.0676916	1.166600e-01	0	1	1	2	0.350372	5.212440e-01	0	1	1	1	0.97429	9.865460e-01	3	0.459045	7.585631e-01	0	1	1	3	0.406738	5.985043e-01	1	0.548809	0.649126	4	0.202634	3.988854e-01	0	1	1
Dopaminergic synapse	ko04728	Organismal Systems	Nervous system	0	1	1	0	1	1	0	1	1	3	0.0682817	2.433913e-01	1	0.506439	0.669915	2	0.765196	9.865460e-01	2	0.575777	8.154396e-01	2	0.571847	9.777623e-01	3	0.259504	4.651103e-01	0	1	1	0	1	1	0	1	1
Dorso-ventral axis formation	ko04320	Organismal Systems	Development and regeneration	1	0.279268	0.622608	0	1	1	0	1	1	1	0.332294	5.171616e-01	1	0.2578	0.615645	2	0.324391	9.865460e-01	1	0.561298	8.123134e-01	0	1	1	1	0.531661	6.589207e-01	2	0.0266648	0.519963	1	0.534434	6.769462e-01	2	0.0313373	2.897591e-01
Drug metabolism - cytochrome P450	ko00982	Metabolism	Xenobiotics biodegradation and metabolism	2	0.0559598	0.328459	3	0.000550385	3.534640e-03	1	0.175378	0.410714	2	0.0806575	2.660494e-01	0	1	1	3	0.15641	9.565944e-01	1	0.621801	8.159657e-01	3	0.0691298	4.616087e-01	3	0.057799	1.963381e-01	0	1	1	3	0.0588886	1.752636e-01	0	1	1
Drug metabolism - other enzymes	ko00983	Metabolism	Xenobiotics biodegradation and metabolism	2	0.149015	0.51582	3	0.00295122	1.086584e-02	1	0.291547	0.46578	2	0.205865	4.549623e-01	0	1	1	3	0.443601	9.865460e-01	0	1	1	3	0.240637	8.894975e-01	3	0.208429	4.013550e-01	0	1	1	3	0.211605	4.100866e-01	1	0.446645	6.515768e-01
ECM-receptor interaction	ko04512	Environmental Information Processing	Signaling molecules and interaction	0	1	1	0	1	1	1	0.346324	0.490626	2	0.278235	4.985138e-01	1	0.539625	0.669915	3	0.583631	9.865460e-01	2	0.62689	8.160074e-01	0	1	1	3	0.30675	5.068993e-01	1	0.487723	0.641643	3	0.310887	5.046872e-01	2	0.162313	5.391793e-01
EGFR tyrosine kinase inhibitor resistance	ko01521	Human Diseases	Drug resistance: antineoplastic	0	1	1	0	1	1	0	1	1	1	0.325323	5.135454e-01	1	0.252088	0.615645	1	0.684009	9.865460e-01	0	1	1	1	0.5493	9.777623e-01	2	0.165029	3.402806e-01	1	0.221565	0.588787	2	0.167036	3.612166e-01	1	0.239152	5.391793e-01
Endocrine and other factor-regulated calcium reabsorption	ko04961	Organismal Systems	Excretory system	0	1	1	0	1	1	0	1	1	1	0.398215	5.333669e-01	2	0.0530168	0.509728	1	0.773899	9.865460e-01	1	0.645123	8.213861e-01	1	0.642459	9.777623e-01	2	0.242287	4.480383e-01	1	0.276201	0.607812	2	0.245001	4.343984e-01	0	1	1
Endocrine resistance	ko01522	Human Diseases	Drug resistance: antineoplastic	0	1	1	0	1	1	0	1	1	1	0.495873	5.983321e-01	1	0.396835	0.669915	0	1	1	0	1	1	1	0.750206	9.777623e-01	3	0.133052	3.195550e-01	1	0.353345	0.623155	2	0.366621	5.588727e-01	1	0.378561	6.322373e-01
Endocytosis	ko04144	Cellular Processes	Transport and catabolism	4	0.0764486	0.382243	0	1	1	1	0.558732	0.593653	6	0.0139276	9.297775e-02	3	0.180062	0.615645	2	0.980947	9.865460e-01	2	0.91548	9.522480e-01	7	0.104849	5.711517e-01	17	1.293105e-07	6.025869e-06	2	0.362175	0.623155	16	7.951762e-07	1.807219e-05	1	0.754533	8.053781e-01
Endometrial cancer	ko05213	Human Diseases	Cancer: specific types	0	1	1	0	1	1	0	1	1	0	1	1	1	0.246333	0.615645	0	1	1	0	1	1	1	0.539721	9.777623e-01	1	0.513031	6.499530e-01	1	0.216403	0.588787	1	0.515766	6.667780e-01	1	0.233645	5.391793e-01
Epithelial cell signaling in Helicobacter pylori infection	ko05120	Human Diseases	Infectious disease: bacterial	3	0.00771469	0.147434	1	0.161423	2.043010e-01	0	1	1	3	0.01365	9.297775e-02	0	1	1	1	0.773899	9.865460e-01	4	0.0185637	9.011110e-02	1	0.642459	9.777623e-01	7	3.597906e-05	4.931248e-04	0	1	1	9	3.085878e-07	1.151194e-05	0	1	1
Epstein-Barr virus infection	ko05169	Human Diseases	Infectious disease: viral	1	0.547338	0.710487	2	0.0438187	8.656875e-02	2	0.0579033	0.271662	2	0.251454	4.898803e-01	0	1	1	4	0.306834	9.865460e-01	9	0.000135938	3.959197e-03	2	0.583624	9.777623e-01	3	0.269932	4.764716e-01	0	1	1	4	0.108601	2.742308e-01	2	0.144844	5.391793e-01
ErbB signaling pathway	ko04012	Environmental Information Processing	Signal transduction	0	1	1	0	1	1	0	1	1	1	0.379143	5.236911e-01	1	0.296602	0.618269	0	1	1	0	1	1	1	0.619138	9.777623e-01	3	0.057799	1.963381e-01	1	0.261683	0.588787	2	0.223439	4.189698e-01	1	0.281839	5.729194e-01
Estrogen signaling pathway	ko04915	Organismal Systems	Endocrine system	0	1	1	0	1	1	0	1	1	3	0.0597246	2.189084e-01	2	0.141025	0.615645	3	0.482446	9.865460e-01	5	0.034686	1.260250e-01	1	0.83981	9.777623e-01	4	0.0857388	2.406883e-01	2	0.110733	0.588787	3	0.237157	4.327677e-01	2	0.127825	5.391793e-01
Ether lipid metabolism	ko00565	Metabolism	Lipid metabolism	0	1	1	0	1	1	0	1	1	1	0.325323	5.135454e-01	1	0.252088	0.615645	1	0.684009	9.865460e-01	0	1	1	0	1	1	0	1	1	0	1	1	0	1	1	0	1	1
Fanconi anemia pathway	ko03460	Genetic Information Processing	Replication and repair	1	0.411381	0.692571	0	1	1	0	1	1	1	0.479854	5.924454e-01	0	1	1	0	1	1	0	1	1	0	1	1	0	1	1	0	1	1	1	0.709807	7.993322e-01	0	1	1
Fat digestion and absorption	ko04975	Organismal Systems	Digestive system	0	1	1	0	1	1	0	1	1	0	1	1	0	1	1	0	1	1	1	0.613694	8.154396e-01	0	1	1	0	1	1	0	1	1	0	1	1	0	1	1
Fatty acid biosynthesis	ko00061	Metabolism	Lipid metabolism	0	1	1	0	1	1	0	1	1	2	0.0331146	1.557089e-01	0	1	1	0	1	1	0	1	1	0	1	1	0	1	1	0	1	1	0	1	1	0	1	1
Fatty acid degradation	ko00071	Metabolism	Lipid metabolism	0	1	1	0	1	1	0	1	1	2	0.12953	3.298732e-01	0	1	1	1	0.843166	9.865460e-01	0	1	1	1	0.722393	9.777623e-01	0	1	1	0	1	1	0	1	1	0	1	1
Fatty acid elongation	ko00062	Metabolism	Lipid metabolism	0	1	1	0	1	1	0	1	1	0	1	1	0	1	1	1	0.571828	9.865460e-01	0	1	1	1	0.443888	9.777623e-01	0	1	1	0	1	1	0	1	1	0	1	1
Fatty acid metabolism	ko01212	Metabolism	Global and overview maps	0	1	1	0	1	1	0	1	1	2	0.194612	4.410709e-01	0	1	1	1	0.909511	9.865460e-01	0	1	1	1	0.810237	9.777623e-01	0	1	1	0	1	1	0	1	1	0	1	1
Fc epsilon RI signaling pathway	ko04664	Organismal Systems	Immune system	0	1	1	0	1	1	0	1	1	1	0.296714	5.054896e-01	2	0.0271706	0.442578	1	0.643158	9.865460e-01	1	0.512288	7.905462e-01	1	0.509754	9.777623e-01	1	0.483697	6.403494e-01	1	0.200715	0.588787	1	0.486362	6.467585e-01	1	0.216887	5.391793e-01
Fc gamma R-mediated phagocytosis	ko04666	Organismal Systems	Immune system	1	0.380774	0.676375	0	1	1	0	1	1	5	0.000273661	6.047915e-03	2	0.0692693	0.560461	2	0.510136	9.865460e-01	1	0.700564	8.457587e-01	3	0.113523	6.025478e-01	6	0.000727065	5.646872e-03	0	1	1	5	0.00470806	2.802414e-02	0	1	1
Ferroptosis	ko04216	Cellular Processes	Cell growth and death	0	1	1	0	1	1	0	1	1	2	0.0497958	1.965156e-01	0	1	1	1	0.653839	9.865460e-01	1	0.522507	7.905462e-01	3	0.035056	2.591643e-01	2	0.144801	3.213210e-01	0	1	1	1	0.496355	6.530991e-01	0	1	1
Fluid shear stress and atherosclerosis	ko05418	Human Diseases	Cardiovascular disease	1	0.614876	0.733218	5	4.06278e-05	5.333741e-04	2	0.0799006	0.271662	3	0.109709	3.069075e-01	0	1	1	7	0.0510922	4.434077e-01	8	0.00237025	2.129261e-02	6	0.0293209	2.334399e-01	10	5.602324e-05	6.870218e-04	2	0.168818	0.588787	8	0.00148124	1.058030e-02	2	0.193076	5.391793e-01
Focal adhesion	ko04510	Cellular Processes	Cellular community - eukaryotes	1	0.786674	0.798575	2	0.136851	1.847494e-01	1	0.53737	0.580019	10	1.417725e-05	7.832931e-04	4	0.0485904	0.509728	10	0.0447315	4.025839e-01	4	0.529187	7.907634e-01	2	0.895513	9.777623e-01	18	8.59439e-09	1.001246e-06	5	0.00638014	0.248825	17	6.115307e-08	3.822067e-06	4	0.0402433	2.972681e-01
Folate biosynthesis	ko00790	Metabolism	Metabolism of cofactors and vitamins	0	1	1	0	1	1	0	1	1	0	1	1	0	1	1	1	0.793645	9.865460e-01	0	1	1	0	1	1	0	1	1	0	1	1	0	1	1	0	1	1
FoxO signaling pathway	ko04068	Environmental Information Processing	Signal transduction	1	0.554962	0.713523	0	1	1	1	0.332319	0.490626	0	1	1	1	0.521468	0.669915	5	0.157464	9.565944e-01	2	0.599098	8.154396e-01	1	0.867641	9.777623e-01	4	0.112607	2.851897e-01	1	0.470348	0.641643	2	0.558469	6.786700e-01	3	0.0308009	2.897591e-01
Fructose and mannose metabolism	ko00051	Metabolism	Carbohydrate metabolism	0	1	1	0	1	1	0	1	1	0	1	1	0	1	1	1	0.759701	9.865460e-01	0	1	1	2	0.254035	9.066596e-01	0	1	1	0	1	1	2	0.230612	4.239193e-01	0	1	1
GABAergic synapse	ko04727	Organismal Systems	Nervous system	1	0.584218	0.721317	0	1	1	0	1	1	2	0.289708	5.041372e-01	0	1	1	1	0.957949	9.865460e-01	0	1	1	0	1	1	5	0.0492999	1.794823e-01	0	1	1	2	0.602297	7.069214e-01	0	1	1
Galactose metabolism	ko00052	Metabolism	Carbohydrate metabolism	0	1	1	0	1	1	0	1	1	0	1	1	0	1	1	1	0.63215	9.865460e-01	0	1	1	0	1	1	0	1	1	0	1	1	1	0.476173	6.434766e-01	0	1	1
Gap junction	ko04540	Cellular Processes	Cellular community - eukaryotes	1	0.587739	0.721317	1	0.315346	3.499045e-01	0	1	1	1	0.664749	7.029162e-01	2	0.189367	0.615645	2	0.825665	9.865460e-01	1	0.89241	9.451436e-01	0	1	1	5	0.0510001	1.828158e-01	1	0.50122	0.641643	4	0.145597	3.309034e-01	2	0.172466	5.391793e-01
Gastric acid secretion	ko04971	Organismal Systems	Digestive system	0	1	1	2	0.0241542	5.589984e-02	0	1	1	2	0.154225	3.704748e-01	1	0.406051	0.669915	2	0.606237	9.865460e-01	2	0.416406	7.099248e-01	0	1	1	2	0.376916	5.777727e-01	0	1	1	3	0.144242	3.309034e-01	0	1	1
Gastric cancer	ko05226	Human Diseases	Cancer: specific types	0	1	1	0	1	1	0	1	1	0	1	1	1	0.432881	0.669915	1	0.894559	9.865460e-01	0	1	1	1	0.789064	9.777623e-01	0	1	1	1	0.386809	0.632401	0	1	1	2	0.0977246	5.391793e-01
Glioma	ko05214	Human Diseases	Cancer: specific types	0	1	1	0	1	1	0	1	1	1	0.359475	5.212440e-01	1	0.280222	0.615645	0	1	1	0	1	1	1	0.594306	9.777623e-01	0	1	1	1	0.246882	0.588787	0	1	1	1	0.266114	5.499685e-01
Glucagon signaling pathway	ko04922	Organismal Systems	Endocrine system	1	0.463682	0.692571	0	1	1	0	1	1	2	0.176059	4.139264e-01	1	0.432881	0.669915	2	0.652355	9.865460e-01	4	0.0680259	2.201393e-01	3	0.197161	8.132998e-01	2	0.417698	6.044952e-01	0	1	1	4	0.0546401	1.657065e-01	0	1	1
Glutamatergic synapse	ko04724	Organismal Systems	Nervous system	1	0.735569	0.769782	0	1	1	0	1	1	2	0.482585	5.925069e-01	2	0.33561	0.646073	3	0.852479	9.865460e-01	1	0.964804	9.731570e-01	0	1	1	2	0.809541	8.420672e-01	0	1	1	0	1	1	0	1	1
Glutathione metabolism	ko00480	Metabolism	Metabolism of other amino acids	3	0.026015	0.233977	3	0.00246639	9.988880e-03	1	0.276412	0.46578	3	0.0442755	1.881709e-01	0	1	1	7	0.00772074	1.188225e-01	1	0.804351	9.142141e-01	7	0.00100532	1.040510e-02	5	0.0158765	7.115846e-02	0	1	1	5	0.0163671	7.552386e-02	1	0.426194	6.352678e-01
Glycerolipid metabolism	ko00561	Metabolism	Lipid metabolism	2	0.129068	0.508916	1	0.236613	2.777626e-01	0	1	1	0	1	1	0	1	1	1	0.897734	9.865460e-01	2	0.466127	7.591878e-01	0	1	1	2	0.424368	6.103572e-01	0	1	1	1	0.77104	8.417469e-01	0	1	1
Glycerophospholipid metabolism	ko00564	Metabolism	Lipid metabolism	2	0.169543	0.558253	0	1	1	0	1	1	1	0.603556	6.669292e-01	1	0.494865	0.669915	2	0.74889	9.865460e-01	0	1	1	1	0.846458	9.777623e-01	2	0.513268	6.499530e-01	0	1	1	1	0.826444	8.867427e-01	0	1	1
Glycine, serine and threonine metabolism	ko00260	Metabolism	Amino acid metabolism	0	1	1	0	1	1	0	1	1	0	1	1	0	1	1	2	0.528706	9.865460e-01	0	1	1	2	0.346137	9.777623e-01	0	1	1	0	1	1	1	0.685982	7.795251e-01	0	1	1
Glycolysis / Gluconeogenesis	ko00010	Metabolism	Carbohydrate metabolism	0	1	1	2	0.018499	4.833620e-02	0	1	1	1	0.457713	5.760375e-01	0	1	1	4	0.0980706	7.566873e-01	4	0.0340396	1.260250e-01	7	0.000194288	2.116720e-03	0	1	1	0	1	1	5	0.0054592	3.173956e-02	0	1	1
Glyoxylate and dicarboxylate metabolism	ko00630	Metabolism	Carbohydrate metabolism	1	0.273173	0.622608	0	1	1	0	1	1	0	1	1	0	1	1	2	0.313346	9.865460e-01	2	0.187342	4.237935e-01	2	0.185294	7.990821e-01	0	1	1	0	1	1	0	1	1	0	1	1
GnRH secretion	ko04929	Organismal Systems	Endocrine system	0	1	1	0	1	1	0	1	1	1	0.446297	5.760375e-01	1	0.353594	0.646073	1	0.822815	9.865460e-01	1	0.700564	8.457587e-01	1	0.697946	9.777623e-01	0	1	1	0	1	1	0	1	1	0	1	1
GnRH signaling pathway	ko04912	Organismal Systems	Endocrine system	1	0.566163	0.714318	0	1	1	0	1	1	4	0.0184983	1.022031e-01	3	0.0388751	0.442578	2	0.799717	9.865460e-01	0	1	1	0	1	1	4	0.122307	3.050887e-01	1	0.480841	0.641643	5	0.0424779	1.397301e-01	1	0.510982	6.781519e-01
Growth hormone synthesis, secretion and action	ko04935	Organismal Systems	Endocrine system	0	1	1	0	1	1	0	1	1	0	1	1	2	0.146255	0.615645	2	0.74889	9.865460e-01	1	0.848536	9.238731e-01	1	0.846458	9.777623e-01	2	0.513268	6.499530e-01	1	0.445053	0.641643	2	0.51742	6.667780e-01	1	0.474083	6.678409e-01
HIF-1 signaling pathway	ko04066	Environmental Information Processing	Signal transduction	4	0.00409814	0.147434	0	1	1	0	1	1	4	0.00859949	7.918699e-02	0	1	1	2	0.687434	9.865460e-01	5	0.0241079	1.080221e-01	6	0.00568651	5.350486e-02	7	0.000753499	5.663396e-03	1	0.406858	0.632401	11	2.761827e-07	1.151194e-05	0	1	1
Hedgehog signaling pathway	ko04340	Environmental Information Processing	Signal transduction	1	0.291308	0.622608	0	1	1	0	1	1	1	0.346024	5.212440e-01	1	0.269095	0.615645	2	0.346339	9.865460e-01	1	0.579504	8.154396e-01	0	1	1	2	0.185716	3.730328e-01	1	0.236853	0.588787	1	0.552388	6.769462e-01	0	1	1
Hedgehog signaling pathway - fly	ko04341	Environmental Information Processing	Signal transduction	1	0.175437	0.563906	0	1	1	0	1	1	0	1	1	2	0.0129195	0.360684	0	1	1	0	1	1	1	0.382342	9.777623e-01	2	0.0712504	2.184388e-01	1	0.140522	0.588787	1	0.362573	5.560940e-01	1	0.152314	5.391793e-01
Hematopoietic cell lineage	ko04640	Organismal Systems	Immune system	0	1	1	0	1	1	0	1	1	0	1	1	0	1	1	1	0.325223	9.865460e-01	0	1	1	1	0.238243	8.894975e-01	0	1	1	0	1	1	0	1	1	0	1	1
Hepatitis B	ko05161	Human Diseases	Infectious disease: viral	0	1	1	0	1	1	0	1	1	3	0.0564544	2.114646e-01	1	0.479017	0.669915	2	0.725653	9.865460e-01	5	0.0318119	1.215111e-01	1	0.832877	9.777623e-01	4	0.0802486	2.337241e-01	1	0.430073	0.641643	7	0.00122058	9.246788e-03	2	0.123057	5.391793e-01
Hepatitis C	ko05160	Human Diseases	Infectious disease: viral	0	1	1	1	0.208492	2.483505e-01	1	0.238805	0.438885	2	0.143526	3.524348e-01	1	0.392174	0.669915	3	0.305505	9.865460e-01	5	0.0111189	6.386323e-02	2	0.390958	9.777623e-01	2	0.356092	5.494657e-01	1	0.349039	0.623155	5	0.00821639	4.279369e-02	2	0.0783159	4.624364e-01
Hepatocellular carcinoma	ko05225	Human Diseases	Cancer: specific types	1	0.624594	0.733218	5	4.609406e-05	5.333741e-04	1	0.386662	0.496697	1	0.701318	7.308983e-01	1	0.590137	0.713894	3	0.677157	9.865460e-01	1	0.914996	9.522480e-01	3	0.432474	9.777623e-01	1	0.896633	9.183604e-01	2	0.175836	0.588787	2	0.661808	7.589545e-01	1	0.567976	7.018584e-01
Herpes simplex virus 1 infection	ko05168	Human Diseases	Infectious disease: viral	0	1	1	1	0.555963	5.700384e-01	0	1	1	4	0.195588	4.410709e-01	0	1	1	5	0.800545	9.865460e-01	9	0.0428675	1.490767e-01	1	0.991292	9.912919e-01	6	0.257303	4.647413e-01	0	1	1	6	0.262944	4.533510e-01	3	0.212814	5.391793e-01
Hippo signaling pathway	ko04390	Environmental Information Processing	Signal transduction	0	1	1	2	0.0543676	1.000859e-01	0	1	1	2	0.297347	5.054896e-01	1	0.557105	0.681418	2	0.829685	9.865460e-01	3	0.380861	6.879125e-01	1	0.892964	9.777623e-01	4	0.146259	3.214945e-01	1	0.50454	0.641643	4	0.149182	3.359964e-01	0	1	1
Hippo signaling pathway - fly	ko04391	Environmental Information Processing	Signal transduction	0	1	1	2	0.0173306	4.833620e-02	0	1	1	1	0.446297	5.760375e-01	1	0.353594	0.646073	0	1	1	3	0.115342	3.161720e-01	1	0.697946	9.777623e-01	2	0.29953	5.057273e-01	1	0.313563	0.617237	3	0.0976835	2.517617e-01	0	1	1
Hippo signaling pathway - multiple species	ko04392	Environmental Information Processing	Signal transduction	0	1	1	0	1	1	0	1	1	0	1	1	1	0.101315	0.615645	0	1	1	0	1	1	0	1	1	2	0.0286481	1.125188e-01	1	0.0879975	0.586129	0	1	1	0	1	1
Histidine metabolism	ko00340	Metabolism	Amino acid metabolism	0	1	1	0	1	1	1	0.0764092	0.271662	0	1	1	0	1	1	1	0.437403	9.865460e-01	1	0.330215	6.255294e-01	0	1	1	0	1	1	0	1	1	1	0.310569	5.046872e-01	0	1	1
Homologous recombination	ko03440	Genetic Information Processing	Replication and repair	0	1	1	0	1	1	1	0.199317	0.410714	0	1	1	0	1	1	0	1	1	0	1	1	1	0.671363	9.777623e-01	0	1	1	0	1	1	0	1	1	0	1	1
Human T-cell leukemia virus 1 infection	ko05166	Human Diseases	Infectious disease: viral	1	0.744487	0.773121	0	1	1	0	1	1	1	0.814165	8.178662e-01	0	1	1	3	0.864099	9.865460e-01	6	0.119319	3.232718e-01	1	0.966904	9.838833e-01	3	0.602359	6.948001e-01	1	0.657375	0.692987	5	0.201213	3.988854e-01	3	0.107159	5.391793e-01
Human cytomegalovirus infection	ko05163	Human Diseases	Infectious disease: viral	0	1	1	0	1	1	0	1	1	6	0.00149675	2.380633e-02	2	0.236816	0.615645	4	0.495009	9.865460e-01	9	0.000952297	1.167817e-02	1	0.923848	9.777623e-01	9	0.000526629	4.231188e-03	1	0.554809	0.649126	8	0.00241128	1.545691e-02	2	0.216634	5.391793e-01
Human immunodeficiency virus 1 infection	ko05170	Human Diseases	Infectious disease: viral	0	1	1	0	1	1	0	1	1	3	0.101183	2.904098e-01	0	1	1	2	0.841251	9.865460e-01	9	0.000418371	6.962889e-03	2	0.664374	9.777623e-01	5	0.058143	1.963381e-01	0	1	1	3	0.353518	5.558458e-01	1	0.545342	6.971386e-01
Human papillomavirus infection	ko05165	Human Diseases	Infectious disease: viral	3	0.351275	0.65679	1	0.601271	6.087864e-01	1	0.658034	0.667855	4	0.259348	4.898803e-01	4	0.12327	0.615645	7	0.629484	9.865460e-01	7	0.272173	5.329106e-01	3	0.899279	9.777623e-01	8	0.111118	2.845104e-01	3	0.227758	0.588787	9	0.0550146	1.657065e-01	5	0.0329125	2.897591e-01
Huntington disease	ko05016	Human Diseases	Neurodegenerative disease	3	0.475319	0.692571	7	6.878015e-05	6.963990e-04	8	2.425629e-05	0.000824714	4	0.388153	5.295167e-01	2	0.684472	0.742833	21	0.000292561	8.886534e-03	14	0.00461648	3.469804e-02	41	4.839541e-23	2.003570e-21	6	0.542422	6.621476e-01	1	0.873247	0.896227	6	0.550085	6.769462e-01	2	0.651858	7.303913e-01
Hypertrophic cardiomyopathy	ko05410	Human Diseases	Cardiovascular disease	1	0.601535	0.726414	2	0.0571345	1.028422e-01	0	1	1	2	0.308784	5.135454e-01	0	1	1	1	0.963937	9.865460e-01	3	0.397881	6.970393e-01	0	1	1	4	0.157049	3.382388e-01	1	0.51437	0.647111	4	0.160139	3.574529e-01	0	1	1
IL-17 signaling pathway	ko04657	Organismal Systems	Immune system	0	1	1	0	1	1	0	1	1	1	0.332294	5.171616e-01	2	0.0350388	0.442578	4	0.0278345	2.818244e-01	9	7.157253e-08	5.558800e-06	0	1	1	1	0.531661	6.589207e-01	1	0.226694	0.588787	2	0.173955	3.680517e-01	3	0.00261436	5.403011e-02
Inflammatory bowel disease	ko05321	Human Diseases	Immune disease	0	1	1	0	1	1	0	1	1	0	1	1	0	1	1	0	1	1	1	0.155168	3.727231e-01	0	1	1	1	0.14379	3.213210e-01	0	1	1	1	0.14483	3.309034e-01	0	1	1
Inflammatory mediator regulation of TRP channels	ko04750	Organismal Systems	Sensory system	0	1	1	0	1	1	0	1	1	3	0.0889328	2.768189e-01	2	0.183874	0.615645	2	0.817369	9.865460e-01	0	1	1	0	1	1	4	0.135777	3.195550e-01	0	1	1	3	0.321546	5.152982e-01	0	1	1
Influenza A	ko05164	Human Diseases	Infectious disease: viral	0	1	1	2	0.0388743	8.073891e-02	0	1	1	1	0.599385	6.656489e-01	0	1	1	2	0.743244	9.865460e-01	6	0.00985938	5.890348e-02	3	0.274219	9.620897e-01	2	0.507216	6.499530e-01	0	1	1	5	0.0274659	1.089916e-01	1	0.470246	6.678409e-01
Inositol phosphate metabolism	ko00562	Metabolism	Carbohydrate metabolism	1	0.435747	0.692571	0	1	1	0	1	1	1	0.506281	5.983321e-01	1	0.406051	0.669915	2	0.606237	9.865460e-01	1	0.763016	8.978929e-01	1	0.76054	9.777623e-01	1	0.734338	7.921329e-01	0	1	1	3	0.144242	3.309034e-01	0	1	1
Insect hormone biosynthesis	ko00981	Metabolism	Metabolism of terpenoids and polyketides	0	1	1	0	1	1	0	1	1	0	1	1	0	1	1	1	0.609109	9.865460e-01	0	1	1	0	1	1	0	1	1	0	1	1	0	1	1	0	1	1
Insulin resistance	ko04931	Human Diseases	Endocrine and metabolic disease	2	0.137537	0.508916	0	1	1	0	1	1	1	0.555228	6.424362e-01	0	1	1	1	0.9067	9.865460e-01	4	0.0792439	2.429450e-01	1	0.806179	9.777623e-01	3	0.188695	3.757774e-01	1	0.4029	0.632401	3	0.191642	3.871976e-01	0	1	1
Insulin secretion	ko04911	Organismal Systems	Endocrine system	0	1	1	0	1	1	0	1	1	1	0.577875	6.549251e-01	1	0.470912	0.669915	1	0.919937	9.865460e-01	1	0.827845	9.177523e-01	0	1	1	2	0.476246	6.398358e-01	0	1	1	2	0.480302	6.455669e-01	0	1	1
Insulin signaling pathway	ko04910	Organismal Systems	Endocrine system	2	0.184492	0.566054	0	1	1	0	1	1	1	0.623775	6.824471e-01	1	0.514011	0.669915	1	0.942844	9.865460e-01	0	1	1	1	0.861904	9.777623e-01	2	0.54279	6.621476e-01	1	0.463238	0.641643	2	0.546994	6.769462e-01	1	0.492861	6.781519e-01
JAK-STAT signaling pathway	ko04630	Environmental Information Processing	Signal transduction	0	1	1	0	1	1	0	1	1	1	0.325323	5.135454e-01	1	0.252088	0.615645	3	0.10276	7.566873e-01	2	0.187342	4.237935e-01	1	0.5493	9.777623e-01	1	0.522436	6.572192e-01	1	0.221565	0.588787	2	0.167036	3.612166e-01	1	0.239152	5.391793e-01
Kaposi sarcoma-associated herpesvirus infection	ko05167	Human Diseases	Infectious disease: viral	2	0.14325	0.508916	0	1	1	0	1	1	6	0.000155951	4.308152e-03	0	1	1	3	0.427748	9.865460e-01	7	0.00131529	1.459351e-02	1	0.814211	9.777623e-01	10	2.538841e-06	5.377727e-05	0	1	1	10	2.724161e-06	5.238771e-05	0	1	1
Legionellosis	ko05134	Human Diseases	Infectious disease: bacterial	1	0.481545	0.692571	0	1	1	0	1	1	3	0.0457175	1.906332e-01	1	0.450104	0.669915	4	0.20232	9.865460e-01	6	0.00553212	3.906012e-02	1	0.806179	9.777623e-01	6	0.00370845	2.335320e-02	1	0.4029	0.632401	6	0.00385254	2.407836e-02	0	1	1
Leishmaniasis	ko05140	Human Diseases	Infectious disease: parasitic	0	1	1	0	1	1	0	1	1	3	0.00536992	5.933766e-02	0	1	1	2	0.280014	9.865460e-01	3	0.0356981	1.260250e-01	0	1	1	3	0.0289748	1.125188e-01	0	1	1	3	0.0295551	1.100990e-01	0	1	1
Leukocyte transendothelial migration	ko04670	Organismal Systems	Immune system	0	1	1	2	0.018499	4.833620e-02	0	1	1	4	0.0030364	3.947317e-02	0	1	1	6	0.00784557	1.188225e-01	3	0.124473	3.295708e-01	1	0.710426	9.777623e-01	6	0.000874954	6.370760e-03	0	1	1	6	0.000911102	7.117982e-03	0	1	1
Linoleic acid metabolism	ko00591	Metabolism	Lipid metabolism	0	1	1	0	1	1	0	1	1	1	0.243745	4.898803e-01	1	0.186343	0.615645	1	0.558631	9.865460e-01	0	1	1	0	1	1	0	1	1	0	1	1	0	1	1	0	1	1
Lipid and atherosclerosis	ko05417	Human Diseases	Cardiovascular disease	0	1	1	0	1	1	1	0.429477	0.521507	5	0.0115337	9.297775e-02	2	0.26792	0.615645	7	0.101356	7.566873e-01	13	3.375658e-06	1.310881e-04	2	0.766999	9.777623e-01	8	0.00392234	2.405016e-02	2	0.216387	0.588787	10	0.000234505	2.664827e-03	2	0.245774	5.404536e-01
Long-term depression	ko04730	Organismal Systems	Nervous system	0	1	1	0	1	1	0	1	1	1	0.752858	7.738682e-01	2	0.270753	0.615645	3	0.767842	9.865460e-01	0	1	1	0	1	1	0	1	1	0	1	1	0	1	1	0	1	1
Long-term potentiation	ko04720	Organismal Systems	Nervous system	0	1	1	0	1	1	0	1	1	1	0.490588	5.983321e-01	1	0.392174	0.669915	2	0.581506	9.865460e-01	3	0.153327	3.727231e-01	0	1	1	2	0.356092	5.494657e-01	1	0.349039	0.623155	2	0.35961	5.560940e-01	0	1	1
Longevity regulating pathway	ko04211	Organismal Systems	Aging	1	0.459122	0.692571	0	1	1	2	0.0367193	0.213312	0	1	1	0	1	1	1	0.891286	9.865460e-01	1	0.786947	9.077164e-01	1	0.784556	9.777623e-01	2	0.41099	5.985043e-01	0	1	1	1	0.761808	8.353160e-01	1	0.409302	6.352678e-01
Longevity regulating pathway - multiple species	ko04213	Organismal Systems	Aging	1	0.449889	0.692571	0	1	1	1	0.257839	0.449565	1	0.521497	6.130366e-01	0	1	1	1	0.884434	9.865460e-01	1	0.777677	9.059941e-01	1	0.775251	9.777623e-01	2	0.397464	5.936474e-01	0	1	1	1	0.752207	8.284217e-01	1	0.400674	6.352678e-01
Longevity regulating pathway - worm	ko04212	Organismal Systems	Aging	1	0.463682	0.692571	3	0.00220107	9.383517e-03	2	0.0376434	0.213312	3	0.0400902	1.771987e-01	1	0.432881	0.669915	6	0.0223886	2.472922e-01	3	0.199989	4.480523e-01	4	0.0666166	4.596546e-01	4	0.0533886	1.884779e-01	2	0.084256	0.586129	2	0.421534	6.021917e-01	1	0.41357	6.352678e-01
Lysine degradation	ko00310	Metabolism	Amino acid metabolism	0	1	1	0	1	1	1	0.337956	0.490626	1	0.639216	6.891060e-01	3	0.037895	0.442578	1	0.949444	9.865460e-01	2	0.610396	8.154396e-01	1	0.873141	9.777623e-01	0	1	1	1	0.477366	0.641643	1	0.854804	8.941463e-01	1	0.507409	6.781519e-01
Lysosome	ko04142	Cellular Processes	Transport and catabolism	4	0.209385	0.583174	1	0.644793	6.447928e-01	0	1	1	1	0.949513	9.495133e-01	0	1	1	0	1	1	1	0.997739	9.977389e-01	3	0.937241	9.777623e-01	5	0.639491	7.233074e-01	0	1	1	5	0.646278	7.448838e-01	0	1	1
MAPK signaling pathway	ko04010	Environmental Information Processing	Signal transduction	2	0.401929	0.68684	0	1	1	0	1	1	9	4.197279e-05	1.545998e-03	5	0.00795113	0.360684	3	0.874912	9.865460e-01	7	0.0564189	1.905159e-01	1	0.969624	9.838833e-01	12	7.031436e-05	8.007560e-04	5	0.0042175	0.246724	11	0.000327825	3.563320e-03	2	0.330869	6.047604e-01
MAPK signaling pathway - fly	ko04013	Environmental Information Processing	Signal transduction	4	0.0160229	0.180257	0	1	1	1	0.389264	0.496697	8	2.300021e-05	1.016609e-03	4	0.0116473	0.360684	2	0.868707	9.865460e-01	4	0.227098	4.641558e-01	0	1	1	11	1.320065e-05	2.196965e-04	3	0.0406969	0.586129	11	1.421143e-05	2.089916e-04	3	0.0505807	3.484450e-01
Malaria	ko05144	Human Diseases	Infectious disease: parasitic	0	1	1	0	1	1	0	1	1	0	1	1	0	1	1	0	1	1	0	1	1	0	1	1	1	0.223034	4.234226e-01	0	1	1	1	0.224568	4.189698e-01	0	1	1
Measles	ko05162	Human Diseases	Infectious disease: viral	0	1	1	0	1	1	0	1	1	2	0.172384	4.096446e-01	0	1	1	6	0.021078	2.439030e-01	5	0.0177268	8.787957e-02	2	0.44849	9.777623e-01	2	0.41099	5.985043e-01	0	1	1	3	0.167439	3.612166e-01	1	0.409302	6.352678e-01
Melanogenesis	ko04916	Organismal Systems	Endocrine system	2	0.29549	0.622608	0	1	1	0	1	1	1	0.742222	7.664999e-01	1	0.632356	0.731162	2	0.904201	9.865460e-01	1	0.937057	9.581871e-01	0	1	1	2	0.718057	7.891848e-01	0	1	1	4	0.24383	4.343984e-01	0	1	1
Melanoma	ko05218	Human Diseases	Cancer: specific types	1	0.215991	0.583174	0	1	1	0	1	1	0	1	1	0	1	1	0	1	1	0	1	1	1	0.455446	9.777623e-01	1	0.430863	6.121410e-01	0	1	1	1	0.433369	6.086642e-01	0	1	1
Metabolic pathways	ko01100	Metabolism	Global and overview maps	16	0.482234	0.692571	9	0.191169	2.311152e-01	8	0.523143	0.573769	18	0.652067	6.949090e-01	7	0.994332	0.994332	45	0.95787	9.865460e-01	26	0.995164	9.977389e-01	59	9.521508e-05	1.159384e-03	20	0.999622	9.999402e-01	5	0.997475	0.997475	29	0.928864	9.478205e-01	5	0.999034	9.990340e-01
Metabolism of xenobiotics by cytochrome P450	ko00980	Metabolism	Xenobiotics biodegradation and metabolism	2	0.0694788	0.360755	3	0.000790091	4.266494e-03	1	0.195939	0.410714	2	0.0994194	2.891012e-01	0	1	1	3	0.201173	9.865460e-01	1	0.667016	8.266743e-01	3	0.0921978	5.239797e-01	3	0.077561	2.317208e-01	0	1	1	3	0.0789744	2.169626e-01	0	1	1
MicroRNAs in cancer	ko05206	Human Diseases	Cancer: overview	0	1	1	0	1	1	0	1	1	1	0.70444	7.308983e-01	1	0.593304	0.713894	5	0.269159	9.865460e-01	4	0.227098	4.641558e-01	2	0.702074	9.777623e-01	2	0.662271	7.418708e-01	1	0.539661	0.649126	4	0.190714	3.871976e-01	1	0.571118	7.018584e-01
Mineral absorption	ko04978	Organismal Systems	Digestive system	1	0.308998	0.622608	0	1	1	0	1	1	2	0.0746803	2.578805e-01	0	1	1	1	0.736724	9.865460e-01	1	0.605414	8.154396e-01	2	0.230927	8.894975e-01	4	0.00974209	4.829592e-02	0	1	1	3	0.0528101	1.629941e-01	0	1	1
Mitophagy - animal	ko04137	Cellular Processes	Transport and catabolism	3	0.00909278	0.147434	0	1	1	0	1	1	2	0.0994194	2.891012e-01	0	1	1	1	0.793645	9.865460e-01	1	0.667016	8.266743e-01	1	0.664362	9.777623e-01	8	5.516708e-06	1.071161e-04	0	1	1	4	0.0177292	7.914826e-02	0	1	1
Morphine addiction	ko05032	Human Diseases	Substance dependence	0	1	1	0	1	1	0	1	1	3	0.0869564	2.768189e-01	1	0.543174	0.669915	2	0.813091	9.865460e-01	2	0.632267	8.184346e-01	0	1	1	3	0.312035	5.120009e-01	0	1	1	1	0.865883	8.945073e-01	1	0.521549	6.781519e-01
N-Glycan biosynthesis	ko00510	Metabolism	Glycan biosynthesis and metabolism	0	1	1	0	1	1	1	0.182287	0.410714	1	0.391923	5.313799e-01	1	0.307318	0.63171	1	0.766907	9.865460e-01	1	0.637512	8.206650e-01	0	1	1	1	0.60712	6.968426e-01	0	1	1	0	1	1	1	0.292139	5.842786e-01
NF-kappa B signaling pathway	ko04064	Environmental Information Processing	Signal transduction	0	1	1	0	1	1	0	1	1	2	0.0604227	2.189084e-01	0	1	1	2	0.324391	9.865460e-01	4	0.00845177	5.322333e-02	1	0.558681	9.777623e-01	2	0.171879	3.512974e-01	0	1	1	3	0.0390436	1.319040e-01	0	1	1
NOD-like receptor signaling pathway	ko04621	Organismal Systems	Immune system	1	0.63407	0.735992	0	1	1	1	0.394436	0.496697	3	0.123	3.275068e-01	1	0.599566	0.715611	5	0.280665	9.865460e-01	7	0.0118716	6.386323e-02	4	0.232246	8.894975e-01	8	0.00196276	1.306639e-02	0	1	1	8	0.00206104	1.431278e-02	1	0.577335	7.018584e-01
Natural killer cell mediated cytotoxicity	ko04650	Organismal Systems	Immune system	0	1	1	0	1	1	0	1	1	1	0.274476	4.985138e-01	1	0.210881	0.615645	1	0.609109	9.865460e-01	3	0.0260305	1.123166e-01	0	1	1	1	0.452612	6.277292e-01	1	0.18472	0.588787	1	0.455188	6.252580e-01	1	0.19977	5.391793e-01
Necroptosis	ko04217	Cellular Processes	Cell growth and death	2	0.14325	0.508916	0	1	1	1	0.28553	0.46578	3	0.0486709	1.955686e-01	1	0.458522	0.669915	7	0.00946673	1.278009e-01	5	0.025298	1.112157e-01	5	0.0246179	2.038366e-01	4	0.0673282	2.136055e-01	0	1	1	4	0.0688616	1.956208e-01	5	0.000242443	7.515748e-03
Neomycin, kanamycin and gentamicin biosynthesis	ko00524	Metabolism	Biosynthesis of other secondary metabolites	0	1	1	0	1	1	0	1	1	0	1	1	0	1	1	0	1	1	0	1	1	0	1	1	0	1	1	0	1	1	1	0.0752241	2.089559e-01	0	1	1
Neuroactive ligand-receptor interaction	ko04080	Environmental Information Processing	Signaling molecules and interaction	1	0.984966	0.984966	0	1	1	0	1	1	0	1	1	0	1	1	0	1	1	0	1	1	0	1	1	1	0.99994	9.999402e-01	0	1	1	2	0.999375	9.993745e-01	0	1	1
Neurotrophin signaling pathway	ko04722	Organismal Systems	Nervous system	0	1	1	0	1	1	0	1	1	3	0.0442755	1.881709e-01	1	0.445847	0.669915	2	0.673763	9.865460e-01	6	0.00519367	3.781642e-02	1	0.802034	9.777623e-01	4	0.0601417	1.973664e-01	2	0.0901737	0.586129	7	0.000675772	5.631430e-03	1	0.426194	6.352678e-01
Neutrophil extracellular trap formation	ko04613	Organismal Systems	Immune system	0	1	1	2	0.0357077	7.731631e-02	2	0.047365	0.247755	1	0.582266	6.565350e-01	2	0.133263	0.615645	9	0.000819889	2.213699e-02	5	0.030433	1.184052e-01	2	0.522384	9.777623e-01	4	0.0775718	2.317208e-01	0	1	1	5	0.0229956	9.743886e-02	7	1.809259e-06	1.121741e-04
Nicotinate and nicotinamide metabolism	ko00760	Metabolism	Metabolism of cofactors and vitamins	0	1	1	0	1	1	0	1	1	1	0.296714	5.054896e-01	0	1	1	0	1	1	1	0.512288	7.905462e-01	0	1	1	0	1	1	0	1	1	1	0.486362	6.467585e-01	0	1	1
Nitrogen metabolism	ko00910	Metabolism	Energy metabolism	1	0.182337	0.566054	0	1	1	0	1	1	0	1	1	0	1	1	0	1	1	0	1	1	0	1	1	0	1	1	0	1	1	0	1	1	0	1	1
Non-alcoholic fatty liver disease	ko04932	Human Diseases	Endocrine and metabolic disease	2	0.236498	0.591245	1	0.33013	3.613584e-01	2	0.0774744	0.271662	3	0.105412	2.986659e-01	0	1	1	9	0.00564999	1.056114e-01	8	0.00211756	2.055797e-02	26	5.40692e-21	1.598903e-19	5	0.0619197	2.003789e-01	0	1	1	4	0.167604	3.612166e-01	0	1	1
Non-homologous end-joining	ko03450	Genetic Information Processing	Replication and repair	0	1	1	0	1	1	0	1	1	0	1	1	0	1	1	0	1	1	0	1	1	0	1	1	0	1	1	0	1	1	1	0.254356	4.446788e-01	0	1	1
Non-small cell lung cancer	ko05223	Human Diseases	Cancer: specific types	0	1	1	0	1	1	0	1	1	0	1	1	1	0.269095	0.615645	0	1	1	0	1	1	1	0.576866	9.777623e-01	0	1	1	1	0.236853	0.588787	0	1	1	1	0.255443	5.461202e-01
Notch signaling pathway	ko04330	Environmental Information Processing	Signal transduction	2	0.049597	0.304346	0	1	1	0	1	1	3	0.00955118	8.443243e-02	0	1	1	0	1	1	2	0.225623	4.641558e-01	0	1	1	4	0.00898746	4.653508e-02	1	0.246882	0.588787	5	0.00134259	9.871985e-03	0	1	1
Nucleocytoplasmic transport	ko03013	Genetic Information Processing	Translation	1	0.696739	0.758547	2	0.0894669	1.367325e-01	1	0.448613	0.534185	0	1	1	0	1	1	7	0.12706	8.576577e-01	6	0.0737028	2.320641e-01	2	0.794635	9.777623e-01	2	0.759072	8.113014e-01	1	0.608055	0.664882	1	0.938301	9.496974e-01	5	0.00314925	5.528884e-02
Nucleotide excision repair	ko03420	Genetic Information Processing	Replication and repair	0	1	1	0	1	1	0	1	1	0	1	1	0	1	1	0	1	1	0	1	1	1	0.585677	9.777623e-01	0	1	1	0	1	1	0	1	1	0	1	1
Olfactory transduction	ko04740	Organismal Systems	Sensory system	0	1	1	0	1	1	0	1	1	2	0.0776504	2.640114e-01	0	1	1	0	1	1	1	0.613694	8.154396e-01	0	1	1	1	0.583414	6.796774e-01	0	1	1	1	0.58626	6.979287e-01	0	1	1
Oocyte meiosis	ko04114	Cellular Processes	Cell growth and death	0	1	1	0	1	1	1	0.376146	0.496697	2	0.320188	5.135454e-01	0	1	1	2	0.852105	9.865460e-01	4	0.205091	4.507041e-01	1	0.905783	9.777623e-01	2	0.638592	7.233074e-01	1	0.524009	0.649126	3	0.369453	5.597771e-01	2	0.19048	5.391793e-01
Osteoclast differentiation	ko04380	Organismal Systems	Development and regeneration	2	0.0435219	0.279784	0	1	1	0	1	1	0	1	1	0	1	1	0	1	1	4	0.0092419	5.666742e-02	2	0.200378	8.132998e-01	4	0.0069557	3.769020e-02	0	1	1	4	0.007146	3.883696e-02	0	1	1
Ovarian steroidogenesis	ko04913	Organismal Systems	Endocrine system	0	1	1	0	1	1	0	1	1	2	0.0994194	2.891012e-01	1	0.328273	0.646073	2	0.46169	9.865460e-01	1	0.667016	8.266743e-01	0	1	1	0	1	1	0	1	1	0	1	1	0	1	1
Oxidative phosphorylation	ko00190	Metabolism	Energy metabolism	4	0.00816326	0.147434	2	0.0455171	8.778306e-02	2	0.060102	0.271662	2	0.259102	4.898803e-01	0	1	1	14	7.630046e-07	4.635253e-05	7	0.00374631	3.009966e-02	33	9.941474e-33	2.057885e-30	0	1	1	0	1	1	1	0.848928	8.941463e-01	0	1	1
Oxytocin signaling pathway	ko04921	Organismal Systems	Endocrine system	1	0.678038	0.756489	2	0.0819898	1.328235e-01	0	1	1	5	0.0118872	9.297775e-02	2	0.270753	0.615645	6	0.209315	9.865460e-01	3	0.532832	7.907634e-01	1	0.94104	9.777623e-01	4	0.256421	4.647413e-01	0	1	1	4	0.260824	4.528198e-01	0	1	1
PD-L1 expression and PD-1 checkpoint pathway in cancer	ko05235	Human Diseases	Cancer: overview	1	0.30315	0.622608	0	1	1	0	1	1	1	0.359475	5.212440e-01	0	1	1	1	0.72859	9.865460e-01	5	0.00186561	1.889946e-02	1	0.594306	9.777623e-01	2	0.199705	3.877609e-01	0	1	1	3	0.0498915	1.578844e-01	0	1	1
PI3K-Akt signaling pathway	ko04151	Environmental Information Processing	Signal transduction	2	0.526998	0.704403	0	1	1	1	0.589887	0.617113	9	0.000267547	6.047915e-03	2	0.477119	0.669915	8	0.288187	9.865460e-01	10	0.01206	6.386323e-02	2	0.935598	9.777623e-01	15	1.035906e-05	1.856662e-04	4	0.0476232	0.586129	12	0.000715484	5.770029e-03	6	0.00356702	5.528884e-02
PPAR signaling pathway	ko03320	Organismal Systems	Endocrine system	1	0.385981	0.676721	0	1	1	0	1	1	2	0.119263	3.214294e-01	0	1	1	0	1	1	0	1	1	1	0.704251	9.777623e-01	3	0.099866	2.621488e-01	0	1	1	2	0.309864	5.046872e-01	0	1	1
Pancreatic cancer	ko05212	Human Diseases	Cancer: specific types	0	1	1	0	1	1	0	1	1	1	0.352784	5.212440e-01	0	1	1	0	1	1	2	0.217908	4.641558e-01	1	0.585677	9.777623e-01	5	0.00116393	8.218023e-03	0	1	1	4	0.00849643	4.334912e-02	0	1	1
Pancreatic secretion	ko04972	Organismal Systems	Digestive system	0	1	1	0	1	1	0	1	1	1	0.79776	8.087382e-01	1	0.692641	0.742833	3	0.840008	9.865460e-01	3	0.623356	8.159657e-01	2	0.830696	9.777623e-01	4	0.338699	5.349233e-01	0	1	1	5	0.174583	3.680517e-01	0	1	1
Pantothenate and CoA biosynthesis	ko00770	Metabolism	Metabolism of cofactors and vitamins	0	1	1	0	1	1	0	1	1	1	0.259267	4.898803e-01	0	1	1	1	0.584632	9.865460e-01	0	1	1	0	1	1	1	0.430863	6.121410e-01	0	1	1	1	0.433369	6.086642e-01	0	1	1
Parathyroid hormone synthesis, secretion and action	ko04928	Organismal Systems	Endocrine system	2	0.205728	0.583174	0	1	1	0	1	1	3	0.0849992	2.762473e-01	1	0.539625	0.669915	2	0.808724	9.865460e-01	1	0.882797	9.418704e-01	1	0.880969	9.777623e-01	3	0.30675	5.068993e-01	0	1	1	4	0.131612	3.133624e-01	0	1	1
Parkinson disease	ko05012	Human Diseases	Neurodegenerative disease	2	0.602654	0.726414	7	1.440802e-05	2.888978e-04	7	4.358344e-05	0.000987891	4	0.234603	4.898803e-01	0	1	1	22	2.353379e-06	1.143742e-04	13	0.00147493	1.562085e-02	40	3.704566e-26	3.834226e-24	4	0.686351	7.615226e-01	0	1	1	3	0.851724	8.941463e-01	1	0.828024	8.556247e-01
Pathogenic Escherichia coli infection	ko05130	Human Diseases	Infectious disease: bacterial	4	0.0315025	0.236269	4	0.00154242	6.940899e-03	1	0.455629	0.534185	8	0.000101862	3.215919e-03	3	0.095586	0.615645	4	0.626748	9.865460e-01	11	0.000191019	4.118466e-03	2	0.804234	9.777623e-01	15	8.272546e-08	4.818758e-06	3	0.0675875	0.586129	17	1.712728e-09	2.140910e-07	1	0.647983	7.303913e-01
Pathways in cancer	ko05200	Human Diseases	Cancer: overview	6	0.0609404	0.34279	3	0.117316	1.638376e-01	1	0.765162	0.765162	14	6.337847e-06	4.668881e-04	2	0.735215	0.768247	11	0.425364	9.865460e-01	13	0.0235398	1.080221e-01	4	0.925383	9.777623e-01	22	3.60631e-07	1.200386e-05	2	0.657449	0.692987	22	4.144298e-07	1.151194e-05	4	0.220821	5.391793e-01
Pathways of neurodegeneration - multiple diseases	ko05022	Human Diseases	Neurodegenerative disease	4	0.488139	0.693671	7	0.000567288	3.534640e-03	6	0.00757509	0.0515106	6	0.280927	4.985138e-01	2	0.84833	0.865882	21	0.0170462	2.180121e-01	20	0.000563919	8.212072e-03	42	2.739696e-18	5.155610e-17	10	0.31432	5.121443e-01	1	0.946501	0.95466	8	0.601443	7.069214e-01	1	0.959044	9.668414e-01
Penicillin and cephalosporin biosynthesis	ko00311	Metabolism	Biosynthesis of other secondary metabolites	0	1	1	0	1	1	0	1	1	0	1	1	0	1	1	0	1	1	0	1	1	0	1	1	0	1	1	0	1	1	1	0.0193568	8.343431e-02	0	1	1
Pentose and glucuronate interconversions	ko00040	Metabolism	Carbohydrate metabolism	1	0.308998	0.622608	1	0.146172	1.909665e-01	0	1	1	1	0.366098	5.212440e-01	0	1	1	1	0.736724	9.865460e-01	1	0.605414	8.154396e-01	1	0.602757	9.777623e-01	0	1	1	0	1	1	0	1	1	0	1	1
Pentose phosphate pathway	ko00030	Metabolism	Carbohydrate metabolism	0	1	1	3	8.760274e-05	7.884247e-04	0	1	1	1	0.227901	4.842898e-01	0	1	1	0	1	1	0	1	1	2	0.0936582	5.239797e-01	1	0.384761	5.859440e-01	0	1	1	1	0.387097	5.731803e-01	1	0.164431	5.391793e-01
Peroxisome	ko04146	Cellular Processes	Transport and catabolism	0	1	1	0	1	1	2	0.0657241	0.271662	2	0.278235	4.985138e-01	0	1	1	2	0.808724	9.865460e-01	0	1	1	0	1	1	1	0.861064	8.916798e-01	0	1	1	3	0.310887	5.046872e-01	1	0.518051	6.781519e-01
Pertussis	ko05133	Human Diseases	Infectious disease: bacterial	0	1	1	0	1	1	0	1	1	3	0.00536992	5.933766e-02	0	1	1	1	0.653839	9.865460e-01	1	0.522507	7.905462e-01	0	1	1	3	0.0289748	1.125188e-01	0	1	1	3	0.0295551	1.100990e-01	0	1	1
Phagosome	ko04145	Cellular Processes	Transport and catabolism	5	0.0120132	0.147434	4	0.0025987	1.002355e-02	0	1	1	3	0.242784	4.898803e-01	0	1	1	0	1	1	7	0.0579205	1.927927e-01	2	0.863278	9.777623e-01	11	0.000322963	3.420473e-03	2	0.296872	0.617237	13	1.709271e-05	2.373988e-04	2	0.333505	6.047604e-01
Phenylalanine metabolism	ko00360	Metabolism	Amino acid metabolism	0	1	1	0	1	1	0	1	1	0	1	1	0	1	1	0	1	1	1	0.206976	4.507041e-01	0	1	1	0	1	1	0	1	1	1	0.193599	3.871976e-01	0	1	1
Phosphatidylinositol signaling system	ko04070	Environmental Information Processing	Signal transduction	3	0.0335346	0.238272	0	1	1	0	1	1	2	0.21719	4.705788e-01	1	0.479017	0.669915	1	0.924693	9.865460e-01	1	0.835036	9.177523e-01	0	1	1	3	0.223524	4.234226e-01	0	1	1	3	0.226866	4.201219e-01	0	1	1
Phospholipase D signaling pathway	ko04072	Environmental Information Processing	Signal transduction	2	0.267531	0.622608	0	1	1	0	1	1	2	0.354117	5.212440e-01	4	0.0130546	0.360684	3	0.704681	9.865460e-01	1	0.92364	9.522480e-01	1	0.922208	9.777623e-01	5	0.0828376	2.353801e-01	2	0.187637	0.588787	3	0.416769	5.988062e-01	1	0.583464	7.024226e-01
Phosphonate and phosphinate metabolism	ko00440	Metabolism	Metabolism of other amino acids	0	1	1	0	1	1	0	1	1	0	1	1	0	1	1	1	0.165949	9.835520e-01	0	1	1	1	0.117972	6.105046e-01	0	1	1	0	1	1	0	1	1	0	1	1
Phototransduction	ko04744	Organismal Systems	Sensory system	0	1	1	0	1	1	0	1	1	1	0.0793361	2.656557e-01	0	1	1	0	1	1	0	1	1	0	1	1	1	0.14379	3.213210e-01	0	1	1	0	1	1	0	1	1
Phototransduction - fly	ko04745	Organismal Systems	Sensory system	0	1	1	2	0.0110337	3.191886e-02	0	1	1	1	0.372654	5.212440e-01	1	0.291183	0.615645	1	0.744616	9.865460e-01	1	0.613694	8.154396e-01	0	1	1	0	1	1	0	1	1	1	0.58626	6.979287e-01	0	1	1
Platelet activation	ko04611	Organismal Systems	Immune system	0	1	1	2	0.0618548	1.089183e-01	1	0.381425	0.496697	4	0.0292638	1.405934e-01	3	0.0551058	0.509728	8	0.0200391	2.434747e-01	1	0.911273	9.522480e-01	2	0.688363	9.777623e-01	5	0.0678404	2.136055e-01	0	1	1	5	0.069641	1.956208e-01	2	0.195676	5.391793e-01
Platinum drug resistance	ko01524	Human Diseases	Drug resistance: antineoplastic	0	1	1	3	0.00138357	6.592280e-03	1	0.232357	0.438885	3	0.026584	1.320970e-01	0	1	1	4	0.117431	8.347890e-01	1	0.736419	8.799258e-01	3	0.141303	6.802261e-01	2	0.342074	5.349233e-01	0	1	1	1	0.709807	7.993322e-01	1	0.364912	6.198500e-01
Porphyrin metabolism	ko00860	Metabolism	Metabolism of cofactors and vitamins	1	0.229068	0.583475	0	1	1	0	1	1	0	1	1	0	1	1	0	1	1	1	0.480312	7.718120e-01	1	0.477851	9.777623e-01	0	1	1	0	1	1	1	0.455188	6.252580e-01	0	1	1
Primary immunodeficiency	ko05340	Human Diseases	Immune disease	0	1	1	0	1	1	0	1	1	1	0.0888062	2.768189e-01	0	1	1	0	1	1	0	1	1	0	1	1	1	0.160255	3.386544e-01	0	1	1	0	1	1	0	1	1
Prion disease	ko05020	Human Diseases	Neurodegenerative disease	2	0.620681	0.733218	7	1.78332e-05	2.888978e-04	6	0.000463158	0.00629895	4	0.252543	4.898803e-01	0	1	1	17	0.00114461	2.781402e-02	17	1.431628e-05	4.765276e-04	37	2.179457e-22	7.519127e-21	5	0.524647	6.572192e-01	0	1	1	5	0.531575	6.769462e-01	1	0.837967	8.587436e-01
Progesterone-mediated oocyte maturation	ko04914	Organismal Systems	Endocrine system	0	1	1	0	1	1	0	1	1	0	1	1	0	1	1	3	0.474776	9.865460e-01	3	0.266433	5.260933e-01	1	0.83638	9.777623e-01	0	1	1	1	0.433854	0.641643	0	1	1	2	0.125436	5.391793e-01
Prolactin signaling pathway	ko04917	Organismal Systems	Endocrine system	0	1	1	0	1	1	0	1	1	1	0.31828	5.135454e-01	1	0.246333	0.615645	2	0.302262	9.865460e-01	1	0.54231	7.947064e-01	1	0.539721	9.777623e-01	3	0.0334639	1.237632e-01	1	0.216403	0.588787	3	0.0341268	1.184959e-01	1	0.233645	5.391793e-01
Propanoate metabolism	ko00640	Metabolism	Carbohydrate metabolism	0	1	1	0	1	1	0	1	1	1	0.31828	5.135454e-01	0	1	1	0	1	1	1	0.54231	7.947064e-01	1	0.539721	9.777623e-01	0	1	1	0	1	1	1	0.515766	6.667780e-01	0	1	1
Prostate cancer	ko05215	Human Diseases	Cancer: specific types	0	1	1	0	1	1	0	1	1	0	1	1	1	0.368335	0.65679	2	0.537811	9.865460e-01	7	0.000226	4.330495e-03	1	0.716472	9.777623e-01	2	0.32088	5.192017e-01	2	0.0584449	0.586129	4	0.0283958	1.100990e-01	3	0.00881592	1.093174e-01
Proteasome	ko03050	Genetic Information Processing	Folding, sorting and degradation	0	1	1	5	1.735692e-07	1.405911e-05	4	1.618912e-05	0.000824714	1	0.325323	5.135454e-01	0	1	1	2	0.313346	9.865460e-01	4	0.00770726	4.988312e-02	8	7.96972e-07	1.099821e-05	0	1	1	0	1	1	0	1	1	0	1	1
Protein digestion and absorption	ko04974	Organismal Systems	Digestive system	0	1	1	0	1	1	0	1	1	1	0.619814	6.814875e-01	0	1	1	0	1	1	2	0.581698	8.154396e-01	0	1	1	3	0.264711	4.708226e-01	0	1	1	2	0.541181	6.769462e-01	0	1	1
Protein export	ko03060	Genetic Information Processing	Folding, sorting and degradation	0	1	1	0	1	1	1	0.0917621	0.297134	0	1	1	0	1	1	2	0.148683	9.507861e-01	3	0.0115701	6.386323e-02	2	0.0810984	5.087083e-01	0	1	1	0	1	1	1	0.362573	5.560940e-01	0	1	1
Protein processing in endoplasmic reticulum	ko04141	Genetic Information Processing	Folding, sorting and degradation	0	1	1	0	1	1	1	0.482839	0.547218	2	0.479217	5.924454e-01	3	0.114431	0.615645	4	0.688751	9.865460e-01	23	6.737465e-14	1.569829e-11	3	0.631669	9.777623e-01	6	0.0792285	2.336740e-01	4	0.0184955	0.432793	6	0.0815489	2.216002e-01	5	0.004854	6.687736e-02
Proteoglycans in cancer	ko05205	Human Diseases	Cancer: overview	1	0.810915	0.816967	2	0.154153	1.981965e-01	0	1	1	6	0.0149353	9.297775e-02	2	0.441305	0.669915	3	0.935913	9.865460e-01	5	0.388261	6.905718e-01	1	0.9844	9.912919e-01	12	0.00035788	3.625477e-03	2	0.36932	0.626239	12	0.000384352	4.003663e-03	1	0.759913	8.053781e-01
Proximal tubule bicarbonate reclamation	ko04964	Organismal Systems	Excretory system	0	1	1	0	1	1	0	1	1	1	0.227901	4.842898e-01	0	1	1	1	0.531011	9.865460e-01	1	0.409984	7.076018e-01	0	1	1	2	0.0824387	2.353801e-01	0	1	1	2	0.0835402	2.245705e-01	0	1	1
Purine metabolism	ko00230	Metabolism	Nucleotide metabolism	1	0.716807	0.76108	0	1	1	1	0.46713	0.538387	2	0.455289	5.760375e-01	1	0.682903	0.742833	2	0.940325	9.865460e-01	3	0.605313	8.154396e-01	0	1	1	5	0.158232	3.382388e-01	2	0.255305	0.588787	6	0.068568	1.956208e-01	1	0.660655	7.303913e-01
Pyrimidine metabolism	ko00240	Metabolism	Nucleotide metabolism	1	0.380774	0.676375	0	1	1	1	0.212694	0.413953	2	0.115889	3.161921e-01	0	1	1	1	0.822815	9.865460e-01	1	0.700564	8.457587e-01	0	1	1	2	0.29953	5.057273e-01	0	1	1	4	0.0240359	1.001496e-01	1	0.336727	6.047604e-01
Pyruvate metabolism	ko00620	Metabolism	Carbohydrate metabolism	0	1	1	1	0.13378	1.836641e-01	0	1	1	1	0.339194	5.205686e-01	0	1	1	2	0.335392	9.865460e-01	2	0.202557	4.494845e-01	2	0.200378	8.132998e-01	0	1	1	0	1	1	1	0.543499	6.769462e-01	0	1	1
RIG-I-like receptor signaling pathway	ko04622	Organismal Systems	Immune system	0	1	1	0	1	1	0	1	1	0	1	1	0	1	1	1	0.620803	9.865460e-01	3	0.0282956	1.147041e-01	0	1	1	1	0.463174	6.279288e-01	0	1	1	2	0.126752	3.046923e-01	0	1	1
RNA degradation	ko03018	Genetic Information Processing	Folding, sorting and degradation	0	1	1	0	1	1	0	1	1	1	0.506281	5.983321e-01	3	0.0146223	0.360684	3	0.330168	9.865460e-01	3	0.168482	3.925621e-01	2	0.412865	9.777623e-01	1	0.734338	7.921329e-01	1	0.361875	0.623155	2	0.380552	5.696882e-01	1	0.3875	6.322373e-01
RNA polymerase	ko03020	Genetic Information Processing	Transcription	0	1	1	0	1	1	1	0.139978	0.366096	0	1	1	1	0.240535	0.615645	2	0.291149	9.865460e-01	0	1	1	2	0.170389	7.504367e-01	1	0.503441	6.499530e-01	1	0.211207	0.588787	0	1	1	0	1	1
Rap1 signaling pathway	ko04015	Environmental Information Processing	Signal transduction	2	0.360018	0.65679	2	0.100492	1.475960e-01	0	1	1	10	2.672238e-06	2.952823e-04	1	0.687809	0.742833	3	0.833439	9.865460e-01	2	0.828161	9.177523e-01	1	0.959001	9.827384e-01	14	9.723309e-07	2.517257e-05	1	0.633525	0.680022	13	6.077827e-06	9.496605e-05	1	0.665598	7.303913e-01
Ras signaling pathway	ko04014	Environmental Information Processing	Signal transduction	3	0.100494	0.445641	0	1	1	0	1	1	12	8.116695e-09	1.793790e-06	2	0.270753	0.615645	3	0.767842	9.865460e-01	3	0.532832	7.907634e-01	2	0.770621	9.777623e-01	16	4.041262e-09	9.416140e-07	2	0.218804	0.588787	13	1.586504e-06	3.305217e-05	2	0.248434	5.404536e-01
Regulation of actin cytoskeleton	ko04810	Cellular Processes	Cell motility	1	0.714372	0.76108	2	0.0971439	1.457158e-01	0	1	1	5	0.0176356	9.993495e-02	4	0.0254088	0.442578	4	0.648247	9.865460e-01	4	0.37219	6.775025e-01	3	0.595818	9.777623e-01	12	2.396953e-05	3.490563e-04	5	0.0026397	0.246724	12	2.591241e-05	3.409528e-04	1	0.658157	7.303913e-01
Regulation of lipolysis in adipocytes	ko04923	Organismal Systems	Endocrine system	0	1	1	0	1	1	0	1	1	1	0.495873	5.983321e-01	0	1	1	2	0.589874	9.865460e-01	1	0.752713	8.948069e-01	1	0.750206	9.777623e-01	0	1	1	0	1	1	0	1	1	0	1	1
Relaxin signaling pathway	ko04926	Organismal Systems	Endocrine system	1	0.584218	0.721317	0	1	1	0	1	1	4	0.0217531	1.144630e-01	2	0.186618	0.615645	2	0.82156	9.865460e-01	3	0.36946	6.775025e-01	1	0.888317	9.777623e-01	6	0.0146452	6.963952e-02	1	0.497879	0.641643	6	0.0151661	7.434348e-02	2	0.169918	5.391793e-01
Renal cell carcinoma	ko05211	Human Diseases	Cancer: specific types	3	0.00861851	0.147434	0	1	1	0	1	1	3	0.0152064	9.297775e-02	1	0.323093	0.646073	2	0.45167	9.865460e-01	4	0.021211	1.008607e-01	2	0.284912	9.777623e-01	6	0.000396386	3.694314e-03	1	0.285724	0.607812	8	5.025835e-06	8.974705e-05	1	0.307318	6.047604e-01
Renin secretion	ko04924	Organismal Systems	Endocrine system	0	1	1	0	1	1	0	1	1	1	0.654032	6.949090e-01	1	0.543174	0.669915	2	0.813091	9.865460e-01	1	0.885277	9.418704e-01	1	0.88347	9.777623e-01	2	0.587414	6.809331e-01	0	1	1	1	0.865883	8.945073e-01	0	1	1
Renin-angiotensin system	ko04614	Organismal Systems	Endocrine system	0	1	1	0	1	1	0	1	1	0	1	1	0	1	1	1	0.609109	9.865460e-01	0	1	1	1	0.477851	9.777623e-01	0	1	1	0	1	1	0	1	1	0	1	1
Retinol metabolism	ko00830	Metabolism	Metabolism of cofactors and vitamins	1	0.359507	0.65679	0	1	1	0	1	1	0	1	1	0	1	1	1	0.799838	9.865460e-01	1	0.674012	8.309245e-01	1	0.671363	9.777623e-01	0	1	1	0	1	1	0	1	1	0	1	1
Retrograde endocannabinoid signaling	ko04723	Organismal Systems	Nervous system	0	1	1	1	0.39517	4.156979e-01	2	0.113447	0.335409	2	0.420082	5.526073e-01	1	0.657214	0.742501	10	0.00831269	1.188225e-01	2	0.791344	9.082917e-01	12	2.706728e-05	3.501829e-04	2	0.752016	8.074643e-01	0	1	1	0	1	1	0	1	1
Rheumatoid arthritis	ko05323	Human Diseases	Immune disease	4	0.000809931	0.0546703	1	0.16745	2.086685e-01	0	1	1	3	0.0152064	9.297775e-02	0	1	1	0	1	1	0	1	1	1	0.657214	9.777623e-01	4	0.0161863	7.115846e-02	1	0.285724	0.607812	4	0.0166082	7.552386e-02	0	1	1
Ribosome	ko03010	Genetic Information Processing	Translation	0	1	1	3	0.00836849	2.711389e-02	0	1	1	0	1	1	0	1	1	68	2.981492e-76	3.622513e-74	1	0.920292	9.522480e-01	23	1.203587e-16	2.076188e-15	0	1	1	0	1	1	0	1	1	1	0.577335	7.018584e-01
Ribosome biogenesis in eukaryotes	ko03008	Genetic Information Processing	Translation	0	1	1	1	0.282234	3.219854e-01	0	1	1	0	1	1	2	0.154175	0.615645	5	0.138789	9.115055e-01	15	4.778864e-10	5.567377e-08	1	0.85592	9.777623e-01	0	1	1	0	1	1	1	0.83646	8.932660e-01	2	0.139932	5.391793e-01
SNARE interactions in vesicular transport	ko04130	Genetic Information Processing	Folding, sorting and degradation	0	1	1	0	1	1	0	1	1	0	1	1	0	1	1	1	0.516563	9.865460e-01	1	0.397377	6.970393e-01	1	0.39517	9.777623e-01	0	1	1	0	1	1	0	1	1	0	1	1
Salivary secretion	ko04970	Organismal Systems	Digestive system	0	1	1	0	1	1	0	1	1	2	0.259102	4.898803e-01	1	0.521468	0.669915	2	0.785508	9.865460e-01	2	0.599098	8.154396e-01	1	0.867641	9.777623e-01	2	0.554251	6.726067e-01	0	1	1	3	0.284317	4.802654e-01	0	1	1
Salmonella infection	ko05132	Human Diseases	Infectious disease: bacterial	2	0.562298	0.714318	4	0.00757059	2.555075e-02	1	0.613941	0.632546	6	0.0268976	1.320970e-01	3	0.241323	0.615645	8	0.350651	9.865460e-01	12	0.002376	2.129261e-02	8	0.0924616	5.239797e-01	17	1.092535e-06	2.545607e-05	5	0.014869	0.432793	16	5.681467e-06	9.469112e-05	2	0.479337	6.678409e-01
Selenocompound metabolism	ko00450	Metabolism	Metabolism of other amino acids	1	0.0803747	0.387521	0	1	1	0	1	1	0	1	1	0	1	1	0	1	1	0	1	1	0	1	1	0	1	1	0	1	1	1	0.177657	3.701192e-01	0	1	1
Serotonergic synapse	ko04726	Organismal Systems	Nervous system	0	1	1	0	1	1	0	1	1	3	0.0548525	2.114646e-01	2	0.133263	0.615645	4	0.240376	9.865460e-01	1	0.831479	9.177523e-01	0	1	1	2	0.482533	6.403494e-01	0	1	1	0	1	1	0	1	1
Shigellosis	ko05131	Human Diseases	Infectious disease: bacterial	2	0.539816	0.710487	2	0.1783	2.188229e-01	0	1	1	8	0.00150809	2.380633e-02	5	0.0228297	0.442578	11	0.0556608	4.663994e-01	6	0.291491	5.659789e-01	7	0.15727	7.335734e-01	17	6.127676e-07	1.784686e-05	3	0.165696	0.588787	21	6.258292e-10	1.564573e-07	3	0.197986	5.391793e-01
Signaling pathways regulating pluripotency of stem cells	ko04550	Cellular Processes	Cellular community - eukaryotes	0	1	1	0	1	1	0	1	1	0	1	1	0	1	1	0	1	1	0	1	1	1	0.880969	9.777623e-01	0	1	1	1	0.487723	0.641643	0	1	1	0	1	1
Small cell lung cancer	ko05222	Human Diseases	Cancer: specific types	0	1	1	0	1	1	0	1	1	5	0.00200333	2.951568e-02	0	1	1	3	0.490064	9.865460e-01	4	0.110985	3.115595e-01	1	0.843169	9.777623e-01	6	0.00669895	3.716323e-02	0	1	1	5	0.0274659	1.089916e-01	1	0.470246	6.678409e-01
Sphingolipid metabolism	ko00600	Metabolism	Lipid metabolism	0	1	1	0	1	1	0	1	1	0	1	1	0	1	1	0	1	1	0	1	1	0	1	1	2	0.30666	5.068993e-01	2	0.0550285	0.586129	1	0.679729	7.759460e-01	0	1	1
Sphingolipid signaling pathway	ko04071	Environmental Information Processing	Signal transduction	0	1	1	0	1	1	0	1	1	0	1	1	1	0.494865	0.669915	2	0.74889	9.865460e-01	2	0.557654	8.120832e-01	2	0.553737	9.777623e-01	4	0.0914081	2.526431e-01	2	0.114985	0.588787	4	0.0933999	2.442899e-01	0	1	1
Spinocerebellar ataxia	ko05017	Human Diseases	Neurodegenerative disease	0	1	1	6	1.358178e-05	2.888978e-04	4	0.00371328	0.0360719	3	0.215551	4.705788e-01	1	0.699752	0.74506	6	0.320373	9.865460e-01	6	0.10681	3.107268e-01	8	0.0153241	1.321708e-01	1	0.953178	9.656103e-01	0	1	1	1	0.954286	9.619823e-01	0	1	1
Spliceosome	ko03040	Genetic Information Processing	Transcription	0	1	1	2	0.105007	1.492208e-01	5	0.00039266	0.00629895	1	0.80199	8.093144e-01	5	0.00613181	0.360684	14	0.000196391	6.817559e-03	15	6.481616e-07	3.775541e-05	4	0.400228	9.777623e-01	2	0.803786	8.398306e-01	3	0.0803907	0.586129	2	0.807257	8.736549e-01	6	0.000755608	1.873909e-02
Starch and sucrose metabolism	ko00500	Metabolism	Carbohydrate metabolism	1	0.308998	0.622608	1	0.146172	1.909665e-01	1	0.168412	0.410714	0	1	1	0	1	1	2	0.378802	9.865460e-01	0	1	1	3	0.0621097	4.433346e-01	0	1	1	0	1	1	3	0.0528101	1.629941e-01	0	1	1
Steroid biosynthesis	ko00100	Metabolism	Lipid metabolism	0	1	1	0	1	1	0	1	1	0	1	1	0	1	1	0	1	1	0	1	1	0	1	1	1	0.294996	5.057273e-01	0	1	1	0	1	1	1	0.121267	5.391793e-01
Steroid hormone biosynthesis	ko00140	Metabolism	Lipid metabolism	1	0.195965	0.575115	0	1	1	0	1	1	0	1	1	0	1	1	0	1	1	0	1	1	1	0.420036	9.777623e-01	0	1	1	0	1	1	0	1	1	0	1	1
Synaptic vesicle cycle	ko04721	Organismal Systems	Nervous system	3	0.0287151	0.233977	1	0.250311	2.896460e-01	0	1	1	1	0.564427	6.496788e-01	1	0.458522	0.669915	0	1	1	0	1	1	1	0.814211	9.777623e-01	1	0.790046	8.367306e-01	1	0.410791	0.632401	1	0.792596	8.615174e-01	0	1	1
Systemic lupus erythematosus	ko05322	Human Diseases	Immune disease	0	1	1	0	1	1	1	0.136358	0.366096	0	1	1	0	1	1	5	0.0034938	7.074953e-02	3	0.0356981	1.260250e-01	0	1	1	0	1	1	0	1	1	0	1	1	6	1.340075e-07	1.661693e-05
T cell receptor signaling pathway	ko04660	Organismal Systems	Immune system	0	1	1	0	1	1	0	1	1	2	0.115889	3.161921e-01	1	0.353594	0.646073	0	1	1	3	0.115342	3.161720e-01	1	0.697946	9.777623e-01	4	0.0234412	9.930545e-02	1	0.313563	0.617237	5	0.00470806	2.802414e-02	1	0.336727	6.047604e-01
TGF-beta signaling pathway	ko04350	Environmental Information Processing	Signal transduction	0	1	1	0	1	1	0	1	1	1	0.573438	6.549251e-01	0	1	1	0	1	1	1	0.824134	9.177523e-01	1	0.821914	9.777623e-01	1	0.79813	8.376771e-01	1	0.418579	0.636022	3	0.211605	4.100866e-01	0	1	1
TNF signaling pathway	ko04668	Environmental Information Processing	Signal transduction	1	0.343087	0.65679	0	1	1	0	1	1	2	0.0930351	2.855660e-01	0	1	1	1	0.780681	9.865460e-01	5	0.00365524	3.009966e-02	1	0.649914	9.777623e-01	2	0.249437	4.576287e-01	0	1	1	4	0.0155327	7.467659e-02	0	1	1
Taste transduction	ko04742	Organismal Systems	Sensory system	0	1	1	0	1	1	0	1	1	0	1	1	1	0.280222	0.615645	1	0.72859	9.865460e-01	0	1	1	0	1	1	0	1	1	0	1	1	0	1	1	0	1	1
Taurine and hypotaurine metabolism	ko00430	Metabolism	Metabolism of other amino acids	1	0.132826	0.508916	0	1	1	0	1	1	0	1	1	0	1	1	0	1	1	1	0.301315	5.802181e-01	0	1	1	0	1	1	0	1	1	0	1	1	0	1	1
Terpenoid backbone biosynthesis	ko00900	Metabolism	Metabolism of terpenoids and polyketides	0	1	1	0	1	1	0	1	1	0	1	1	0	1	1	1	0.470507	9.865460e-01	0	1	1	0	1	1	0	1	1	0	1	1	0	1	1	0	1	1
Th1 and Th2 cell differentiation	ko04658	Organismal Systems	Immune system	0	1	1	0	1	1	0	1	1	0	1	1	0	1	1	0	1	1	3	0.0238671	1.080221e-01	0	1	1	1	0.441843	6.164629e-01	0	1	1	2	0.113913	2.764886e-01	0	1	1
Th17 cell differentiation	ko04659	Organismal Systems	Immune system	1	0.267028	0.622608	0	1	1	0	1	1	0	1	1	0	1	1	1	0.674255	9.865460e-01	5	0.000933703	1.167817e-02	0	1	1	2	0.158229	3.382388e-01	0	1	1	3	0.0341268	1.184959e-01	1	0.233645	5.391793e-01
Thermogenesis	ko04714	Organismal Systems	Environmental adaptation	2	0.519196	0.7015	3	0.0362719	7.731631e-02	2	0.213064	0.413953	2	0.633132	6.883667e-01	1	0.798652	0.820837	14	0.00338223	7.074953e-02	9	0.028553	1.147041e-01	32	7.065877e-20	1.828296e-18	1	0.983062	9.915735e-01	2	0.395261	0.632401	1	0.983594	9.875445e-01	1	0.77867	8.134565e-01
Thiamine metabolism	ko00730	Metabolism	Metabolism of cofactors and vitamins	0	1	1	0	1	1	0	1	1	0	1	1	0	1	1	0	1	1	1	0.446256	7.426967e-01	0	1	1	0	1	1	0	1	1	0	1	1	0	1	1
Thyroid hormone signaling pathway	ko04919	Organismal Systems	Endocrine system	1	0.649344	0.736651	2	0.0716828	1.184960e-01	0	1	1	2	0.365308	5.212440e-01	1	0.614811	0.727937	1	0.97727	9.865460e-01	4	0.258847	5.154824e-01	1	0.927025	9.777623e-01	7	0.00961866	4.829592e-02	0	1	1	9	0.000627589	5.410247e-03	0	1	1
Thyroid hormone synthesis	ko04918	Organismal Systems	Endocrine system	1	0.477135	0.692571	0	1	1	0	1	1	2	0.187158	4.308529e-01	1	0.445847	0.669915	1	0.903802	9.865460e-01	4	0.0763572	2.372164e-01	2	0.47611	9.777623e-01	4	0.0601417	1.973664e-01	2	0.0901737	0.586129	4	0.0615314	1.809746e-01	0	1	1
Tight junction	ko04530	Cellular Processes	Cellular community - eukaryotes	4	0.0294638	0.233977	2	0.0894669	1.367325e-01	0	1	1	4	0.0564477	2.114646e-01	2	0.290572	0.615645	5	0.410889	9.865460e-01	5	0.170873	3.941915e-01	6	0.0717243	4.639668e-01	12	1.467288e-05	2.279187e-04	1	0.608055	0.664882	14	4.610396e-07	1.152599e-05	1	0.640158	7.303913e-01
Toll and Imd signaling pathway	ko04624	Organismal Systems	Immune system	1	0.348606	0.65679	0	1	1	0	1	1	3	0.0152064	9.297775e-02	0	1	1	1	0.787261	9.865460e-01	5	0.00398585	3.095675e-02	1	0.657214	9.777623e-01	4	0.0161863	7.115846e-02	0	1	1	6	0.000413177	4.131773e-03	0	1	1
Toll-like receptor signaling pathway	ko04620	Organismal Systems	Immune system	0	1	1	0	1	1	0	1	1	0	1	1	0	1	1	0	1	1	4	0.00635067	4.227733e-02	1	0.52994	9.777623e-01	3	0.0311766	1.171636e-01	0	1	1	3	0.0317976	1.135627e-01	0	1	1
Toxoplasmosis	ko05145	Human Diseases	Infectious disease: parasitic	0	1	1	0	1	1	0	1	1	5	0.00232242	3.207845e-02	0	1	1	3	0.512584	9.865460e-01	4	0.121469	3.253130e-01	1	0.852832	9.777623e-01	5	0.030274	1.156366e-01	0	1	1	5	0.0311586	1.128935e-01	0	1	1
Transcriptional misregulation in cancer	ko05202	Human Diseases	Cancer: overview	2	0.261316	0.622608	0	1	1	0	1	1	6	0.00131625	2.380633e-02	2	0.228368	0.615645	3	0.693891	9.865460e-01	4	0.236068	4.782935e-01	0	1	1	8	0.00196276	1.306639e-02	2	0.182902	0.588787	7	0.00806609	4.279369e-02	2	0.208746	5.391793e-01
Tryptophan metabolism	ko00380	Metabolism	Amino acid metabolism	0	1	1	0	1	1	0	1	1	0	1	1	0	1	1	1	0.63215	9.865460e-01	1	0.501853	7.900931e-01	1	0.499341	9.777623e-01	0	1	1	0	1	1	0	1	1	0	1	1
Tuberculosis	ko05152	Human Diseases	Infectious disease: bacterial	1	0.643311	0.735992	1	0.356443	3.849582e-01	0	1	1	4	0.0362585	1.669404e-01	0	1	1	3	0.709967	9.865460e-01	7	0.0134869	6.983227e-02	2	0.723819	9.777623e-01	9	0.000526629	4.231188e-03	1	0.554809	0.649126	10	0.000114654	1.364935e-03	0	1	1
Type I diabetes mellitus	ko04940	Human Diseases	Endocrine and metabolic disease	0	1	1	0	1	1	0	1	1	0	1	1	0	1	1	1	0.190809	9.865460e-01	1	0.137163	3.436442e-01	0	1	1	0	1	1	0	1	1	0	1	1	0	1	1
Type II diabetes mellitus	ko04930	Human Diseases	Endocrine and metabolic disease	0	1	1	0	1	1	0	1	1	0	1	1	0	1	1	0	1	1	0	1	1	0	1	1	0	1	1	0	1	1	1	0.410683	5.934728e-01	0	1	1
Tyrosine metabolism	ko00350	Metabolism	Amino acid metabolism	0	1	1	0	1	1	0	1	1	0	1	1	0	1	1	0	1	1	1	0.768007	8.992243e-01	0	1	1	0	1	1	0	1	1	2	0.38747	5.731803e-01	0	1	1
Ubiquinone and other terpenoid-quinone biosynthesis	ko00130	Metabolism	Metabolism of cofactors and vitamins	0	1	1	0	1	1	0	1	1	0	1	1	0	1	1	0	1	1	1	0.384502	6.891461e-01	0	1	1	0	1	1	0	1	1	1	0.362573	5.560940e-01	0	1	1
Ubiquitin mediated proteolysis	ko04120	Genetic Information Processing	Folding, sorting and degradation	1	0.765509	0.788884	0	1	1	0	1	1	2	0.528323	6.177746e-01	0	1	1	2	0.966043	9.865460e-01	2	0.876776	9.418704e-01	2	0.874215	9.777623e-01	3	0.643304	7.241058e-01	0	1	1	6	0.113655	2.764886e-01	1	0.711308	7.737030e-01
VEGF signaling pathway	ko04370	Environmental Information Processing	Signal transduction	0	1	1	0	1	1	0	1	1	4	0.000420282	8.443853e-03	1	0.234693	0.615645	2	0.280014	9.865460e-01	3	0.0356981	1.260250e-01	1	0.519952	9.777623e-01	6	4.593197e-05	5.945638e-04	0	1	1	5	0.000512384	4.744298e-03	0	1	1
Valine, leucine and isoleucine degradation	ko00280	Metabolism	Amino acid metabolism	0	1	1	0	1	1	0	1	1	0	1	1	0	1	1	1	0.799838	9.865460e-01	0	1	1	2	0.300319	9.777623e-01	0	1	1	0	1	1	0	1	1	0	1	1
Various types of N-glycan biosynthesis	ko00513	Metabolism	Glycan biosynthesis and metabolism	0	1	1	0	1	1	0	1	1	1	0.646701	6.937903e-01	1	0.536048	0.669915	0	1	1	1	0.880263	9.418704e-01	0	1	1	2	0.576564	6.796774e-01	0	1	1	0	1	1	1	0.514529	6.781519e-01
Vascular smooth muscle contraction	ko04270	Organismal Systems	Circulatory system	0	1	1	0	1	1	0	1	1	3	0.146377	3.554870e-01	3	0.0740833	0.560461	3	0.744956	9.865460e-01	0	1	1	1	0.934403	9.777623e-01	2	0.714054	7.885048e-01	1	0.575201	0.664882	2	0.718057	8.014025e-01	0	1	1
Vasopressin-regulated water reabsorption	ko04962	Organismal Systems	Excretory system	0	1	1	0	1	1	0	1	1	0	1	1	0	1	1	0	1	1	0	1	1	2	0.141286	6.802261e-01	1	0.463174	6.279288e-01	1	0.190086	0.588787	1	0.465782	6.352588e-01	0	1	1
Vibrio cholerae infection	ko05110	Human Diseases	Infectious disease: bacterial	3	0.0106063	0.147434	3	0.000931348	4.714950e-03	0	1	1	0	1	1	0	1	1	0	1	1	3	0.106479	3.107268e-01	2	0.315673	9.777623e-01	0	1	1	0	1	1	3	0.0899969	2.393535e-01	0	1	1
Viral carcinogenesis	ko05203	Human Diseases	Cancer: overview	0	1	1	0	1	1	0	1	1	5	0.00681751	7.174613e-02	2	0.22275	0.615645	4	0.462414	9.865460e-01	9	0.000704073	9.649942e-03	0	1	1	9	0.000386547	3.694314e-03	1	0.539661	0.649126	13	3.283516e-07	1.151194e-05	2	0.203505	5.391793e-01
Viral myocarditis	ko05416	Human Diseases	Cardiovascular disease	0	1	1	2	0.0110337	3.191886e-02	0	1	1	1	0.372654	5.212440e-01	1	0.291183	0.615645	1	0.744616	9.865460e-01	4	0.0139119	7.046660e-02	0	1	1	1	0.583414	6.796774e-01	1	0.256781	0.588787	2	0.216285	4.103532e-01	0	1	1
Vitamin digestion and absorption	ko04977	Organismal Systems	Digestive system	0	1	1	0	1	1	0	1	1	0	1	1	0	1	1	0	1	1	0	1	1	0	1	1	0	1	1	0	1	1	1	0.646559	7.448838e-01	0	1	1
Wnt signaling pathway	ko04310	Environmental Information Processing	Signal transduction	3	0.0938073	0.436689	0	1	1	0	1	1	2	0.38747	5.295167e-01	1	0.632356	0.731162	4	0.545341	9.865460e-01	5	0.134605	3.409023e-01	1	0.935787	9.777623e-01	7	0.0122859	5.963795e-02	0	1	1	7	0.0127816	6.390795e-02	0	1	1
Yersinia infection	ko05135	Human Diseases	Infectious disease: bacterial	1	0.691508	0.758547	2	0.0873096	1.367325e-01	0	1	1	5	0.0137659	9.297775e-02	0	1	1	1	0.985689	9.865460e-01	6	0.0698047	2.228013e-01	3	0.552912	9.777623e-01	14	3.507483e-07	1.200386e-05	1	0.602757	0.664882	14	3.861987e-07	1.151194e-05	0	1	1
alpha-Linolenic acid metabolism	ko00592	Metabolism	Lipid metabolism	0	1	1	0	1	1	0	1	1	1	0.186847	4.308529e-01	1	0.141589	0.615645	1	0.454205	9.865460e-01	0	1	1	0	1	1	0	1	1	0	1	1	0	1	1	0	1	1
beta-Alanine metabolism	ko00410	Metabolism	Metabolism of other amino acids	0	1	1	0	1	1	1	0.171902	0.410714	1	0.372654	5.212440e-01	0	1	1	1	0.744616	9.865460e-01	1	0.613694	8.154396e-01	0	1	1	1	0.583414	6.796774e-01	0	1	1	2	0.216285	4.103532e-01	0	1	1
cAMP signaling pathway	ko04024	Environmental Information Processing	Signal transduction	0	1	1	0	1	1	0	1	1	3	0.346898	5.212440e-01	0	1	1	2	0.985407	9.865460e-01	5	0.417424	7.099248e-01	1	0.986585	9.912919e-01	7	0.0952115	2.579568e-01	0	1	1	9	0.0166153	7.552386e-02	0	1	1
cGMP-PKG signaling pathway	ko04022	Environmental Information Processing	Signal transduction	1	0.721617	0.76108	0	1	1	0	1	1	2	0.462188	5.770826e-01	1	0.687809	0.742833	3	0.833439	9.865460e-01	2	0.828161	9.177523e-01	1	0.959001	9.827384e-01	4	0.329922	5.265200e-01	0	1	1	4	0.335058	5.335318e-01	0	1	1
mRNA surveillance pathway	ko03015	Genetic Information Processing	Translation	0	1	1	2	0.0498691	9.393954e-02	1	0.346324	0.490626	0	1	1	2	0.178407	0.615645	4	0.35447	9.865460e-01	5	0.05925	1.944401e-01	2	0.622967	9.777623e-01	2	0.582015	6.796774e-01	2	0.14132	0.588787	1	0.863195	8.945073e-01	3	0.0350515	2.897591e-01
mTOR signaling pathway	ko04150	Environmental Information Processing	Signal transduction	1	0.686188	0.758547	1	0.390732	4.156979e-01	0	1	1	0	1	1	1	0.651836	0.742091	2	0.9194	9.865460e-01	2	0.784577	9.077164e-01	4	0.315128	9.777623e-01	0	1	1	2	0.226071	0.588787	1	0.933172	9.483459e-01	1	0.62946	7.303913e-01
p53 signaling pathway	ko04115	Cellular Processes	Cell growth and death	0	1	1	0	1	1	0	1	1	1	0.372654	5.212440e-01	0	1	1	4	0.0439856	4.025839e-01	2	0.241109	4.842965e-01	0	1	1	0	1	1	0	1	1	1	0.58626	6.979287e-01	2	0.0407545	2.972681e-01

## Sheet: Table 6
	Expression and distribution of DIV1 gene in all cells
	Cells	orig.ident	nCount_RNA	nFeature_RNA	Groups	percent.virus
	CK-1_AAACCCAAGCCTCCAG	CK-1	2284	1045	CK	0
	CK-1_AAACCCACACGTAACT	CK-1	2498	1175	CK	0
	CK-1_AAACCCACAGCTACAT	CK-1	1917	686	CK	0
	CK-1_AAACCCACAGTAGTTC	CK-1	1995	933	CK	0
	CK-1_AAACCCAGTCCCGTGA	CK-1	2009	964	CK	0
	CK-1_AAACCCAGTTCGAACT	CK-1	2000	706	CK	0
	CK-1_AAACCCATCACACCCT	CK-1	1890	702	CK	0
	CK-1_AAACCCATCACGGGCT	CK-1	2174	1034	CK	0
	CK-1_AAACGAAAGCAAGTCG	CK-1	2011	883	CK	0
	CK-1_AAACGAAAGTCACGAG	CK-1	2363	1083	CK	0
	CK-1_AAACGAAGTAGCTTTG	CK-1	2040	929	CK	0
	CK-1_AAACGAAGTTCGGTCG	CK-1	2082	1043	CK	0
	CK-1_AAACGAATCCAATCCC	CK-1	2852	1298	CK	0
	CK-1_AAACGAATCCACTTTA	CK-1	2497	1146	CK	0
	CK-1_AAACGAATCCTCCACA	CK-1	2477	1150	CK	0
	CK-1_AAACGAATCTGAGAGG	CK-1	2896	1369	CK	0
	CK-1_AAACGCTAGCGTTCCG	CK-1	1977	912	CK	0
	CK-1_AAACGCTAGTTGGAGC	CK-1	1918	906	CK	0
	CK-1_AAACGCTCAAATGAAC	CK-1	1911	739	CK	0
	CK-1_AAACGCTCAAGCCCAC	CK-1	1996	718	CK	0
	CK-1_AAACGCTCATCCGCGA	CK-1	1875	737	CK	0
	CK-1_AAACGCTGTGCTCCGA	CK-1	2578	1136	CK	0
	CK-1_AAACGCTTCATTTGTC	CK-1	1933	743	CK	0
	CK-1_AAACGCTTCGTCGCTT	CK-1	2171	1168	CK	0
	CK-1_AAAGGATAGGACAGCT	CK-1	2189	1018	CK	0
	CK-1_AAAGGATGTAGTGATA	CK-1	3994	1248	CK	0
	CK-1_AAAGGATGTATCAGCT	CK-1	1872	844	CK	0
	CK-1_AAAGGATGTCGTACTA	CK-1	2182	1058	CK	0
	CK-1_AAAGGATGTGTGACCC	CK-1	1903	916	CK	0
	CK-1_AAAGGGCAGAATCCCT	CK-1	1998	983	CK	0
	CK-1_AAAGGGCAGACGGTTG	CK-1	4886	1608	CK	0
	CK-1_AAAGGGCAGGTTGGAC	CK-1	1916	895	CK	0
	CK-1_AAAGGGCCACACAGCC	CK-1	6426	1974	CK	0
	CK-1_AAAGGGCCACTCTAGA	CK-1	1951	1013	CK	0
	CK-1_AAAGGGCCAGGTATGG	CK-1	1982	939	CK	0
	CK-1_AAAGGGCCATCGTGGC	CK-1	2092	1051	CK	0
	CK-1_AAAGGTAAGGACACTG	CK-1	2011	934	CK	0
	CK-1_AAAGGTACACTACACA	CK-1	5445	2098	CK	0
	CK-1_AAAGGTACATGACAGG	CK-1	1941	930	CK	0
	CK-1_AAAGGTATCGTCCTTG	CK-1	3266	1223	CK	0
	CK-1_AAAGTCCAGCCGTTAT	CK-1	1952	738	CK	0
	CK-1_AAAGTCCAGTTGCATC	CK-1	4506	1774	CK	0
	CK-1_AAAGTCCCACAATGTC	CK-1	2735	1178	CK	0
	CK-1_AAAGTCCGTAGGACCA	CK-1	2754	1311	CK	0
	CK-1_AAAGTCCGTAGGTCAG	CK-1	1915	934	CK	0
	CK-1_AAAGTCCGTGACTCGC	CK-1	1932	886	CK	0
	CK-1_AAAGTCCTCATCCTGC	CK-1	2923	1256	CK	0
	CK-1_AAAGTCCTCCTGCTAC	CK-1	1861	717	CK	0
	CK-1_AAAGTCCTCGACGACC	CK-1	2047	975	CK	0
	CK-1_AAAGTGAAGCTAGAAT	CK-1	1854	919	CK	0
	CK-1_AAAGTGAGTCAACATC	CK-1	1926	912	CK	0
	CK-1_AAAGTGAGTCATAAAG	CK-1	1859	928	CK	0
	CK-1_AAAGTGAGTTAAGCAA	CK-1	2018	946	CK	0
	CK-1_AAAGTGATCAGCATTG	CK-1	2443	1158	CK	0
	CK-1_AAAGTGATCTGAGGCC	CK-1	2394	1175	CK	0
	CK-1_AAATGGAAGCACGTCC	CK-1	2858	1176	CK	0
	CK-1_AAATGGAGTGTCCAAT	CK-1	1979	893	CK	0
	CK-1_AAATGGATCGTGGCGT	CK-1	5539	1596	CK	0
	CK-1_AAATGGATCTGCTTAT	CK-1	7025	2098	CK	0
	CK-1_AACAAAGAGATCGCTT	CK-1	2319	866	CK	0
	CK-1_AACAAAGCAGCAGACA	CK-1	2738	1294	CK	0
	CK-1_AACAAAGTCTCGAGTA	CK-1	2278	1021	CK	0
	CK-1_AACAACCAGAAACTCA	CK-1	2572	1209	CK	0
	CK-1_AACAACCAGACCCTTA	CK-1	1842	667	CK	0
	CK-1_AACAACCAGTCTTCCC	CK-1	1974	702	CK	0
	CK-1_AACAACCAGTGATGGC	CK-1	2760	1248	CK	0
	CK-1_AACAACCCACCAGCCA	CK-1	2261	801	CK	0
	CK-1_AACAACCCACTAGTAC	CK-1	1881	695	CK	0
	CK-1_AACAACCCATGCACTA	CK-1	6538	1686	CK	0
	CK-1_AACAACCTCACGGACC	CK-1	1907	742	CK	0
	CK-1_AACAACCTCACGGAGA	CK-1	1936	899	CK	0
	CK-1_AACAACCTCCACACCT	CK-1	2039	743	CK	0
	CK-1_AACAACCTCCCATAAG	CK-1	1982	753	CK	0
	CK-1_AACAACCTCCCGAATA	CK-1	1907	693	CK	0
	CK-1_AACAACCTCCTGGCTT	CK-1	2099	734	CK	0
	CK-1_AACAACCTCGCCTATC	CK-1	2038	695	CK	0
	CK-1_AACAACCTCGTAGCTA	CK-1	1904	783	CK	0
	CK-1_AACAAGAAGCTAAATG	CK-1	2827	929	CK	0
	CK-1_AACAAGATCCTAAGTG	CK-1	2317	1171	CK	0
	CK-1_AACAAGATCTGTAACG	CK-1	2157	1064	CK	0
	CK-1_AACACACAGCCAACCC	CK-1	2193	753	CK	0
	CK-1_AACACACAGCCATTTG	CK-1	3015	1498	CK	0
	CK-1_AACACACAGCCGCACT	CK-1	2081	722	CK	0
	CK-1_AACACACCAACTCGAT	CK-1	1931	692	CK	0
	CK-1_AACACACCATTACTCT	CK-1	1904	934	CK	0
	CK-1_AACACACCATTGCAAC	CK-1	2023	742	CK	0
	CK-1_AACACACGTATCACCA	CK-1	2035	784	CK	0
	CK-1_AACACACTCCCGAGAC	CK-1	1917	666	CK	0
	CK-1_AACACACTCGTACACA	CK-1	2316	1087	CK	0
	CK-1_AACACACTCTTCGCTG	CK-1	1895	709	CK	0
	CK-1_AACAGGGAGGTCACCC	CK-1	3541	1498	CK	0
	CK-1_AACAGGGAGGTCATCT	CK-1	2105	943	CK	0
	CK-1_AACAGGGCAACAAGAT	CK-1	2384	1106	CK	0
	CK-1_AACAGGGTCCGCGATG	CK-1	2754	1339	CK	0
	CK-1_AACAGGGTCCTGTACC	CK-1	2661	1280	CK	0
	CK-1_AACCAACAGCATCGAG	CK-1	2271	1021	CK	0
	CK-1_AACCAACCAAGTCCCG	CK-1	4166	1964	CK	0
	CK-1_AACCAACCAGTGCGCT	CK-1	2048	722	CK	0
	CK-1_AACCAACCATTCATCT	CK-1	1917	717	CK	0
	CK-1_AACCAACGTACTTCCC	CK-1	1980	701	CK	0
	CK-1_AACCAACTCAATCAGC	CK-1	8723	3051	CK	0
	CK-1_AACCAACTCCATCACC	CK-1	2086	735	CK	0
	CK-1_AACCAACTCGCCGAAC	CK-1	1980	755	CK	0
	CK-1_AACCAACTCGCCTAGG	CK-1	1888	701	CK	0
	CK-1_AACCAACTCGCTTGCT	CK-1	1884	718	CK	0
	CK-1_AACCAACTCGGTGAAG	CK-1	6188	1824	CK	0
	CK-1_AACCAACTCTCGCAGG	CK-1	1888	688	CK	0
	CK-1_AACCACAAGCCTCTCT	CK-1	3395	1496	CK	0
	CK-1_AACCACACAAACCATC	CK-1	2003	744	CK	0
	CK-1_AACCACACACCTGCTT	CK-1	2598	1233	CK	0
	CK-1_AACCACACACTATCCC	CK-1	2001	725	CK	0
	CK-1_AACCACAGTCACTCAA	CK-1	1883	676	CK	0
	CK-1_AACCACAGTTACCTTT	CK-1	2093	759	CK	0
	CK-1_AACCACAGTTGGACTT	CK-1	1913	711	CK	0
	CK-1_AACCACATCACTGTCC	CK-1	2736	1275	CK	0
	CK-1_AACCACATCCCGAACG	CK-1	2966	1359	CK	0
	CK-1_AACCACATCCCGAATA	CK-1	1907	735	CK	0
	CK-1_AACCACATCCGTGGTG	CK-1	3247	1406	CK	0
	CK-1_AACCACATCCTCCACA	CK-1	2141	701	CK	0
	CK-1_AACCACATCTAGCATG	CK-1	2323	777	CK	0
	CK-1_AACCACATCTCGACCT	CK-1	2107	995	CK	0
	CK-1_AACCATGCATTGCCGG	CK-1	2481	1118	CK	0
	CK-1_AACCATGGTCGCATTA	CK-1	2327	1151	CK	0
	CK-1_AACCATGGTCGTTCAA	CK-1	2061	951	CK	0
	CK-1_AACCATGTCCAACACA	CK-1	1845	714	CK	0
	CK-1_AACCATGTCTGCGGGT	CK-1	2142	1017	CK	0
	CK-1_AACCATGTCTGCTAGA	CK-1	2565	1165	CK	0
	CK-1_AACCCAATCCATTCAT	CK-1	1950	694	CK	0
	CK-1_AACCCAATCGGACTTA	CK-1	1850	898	CK	0
	CK-1_AACCCAATCTGCTTAT	CK-1	1965	760	CK	0
	CK-1_AACCTGAAGAGAGTGA	CK-1	2058	1012	CK	0
	CK-1_AACCTGAAGTGGTTAA	CK-1	2540	1270	CK	0
	CK-1_AACCTGAGTACTTCCC	CK-1	2045	766	CK	0
	CK-1_AACCTGAGTTCCTACC	CK-1	2046	763	CK	0
	CK-1_AACCTGATCAACGTGT	CK-1	2120	1045	CK	0
	CK-1_AACCTGATCGCGCTGA	CK-1	1990	1014	CK	0
	CK-1_AACCTTTAGACCATTC	CK-1	1969	853	CK	0
	CK-1_AACCTTTCAAGACCGA	CK-1	1838	692	CK	0
	CK-1_AACCTTTCACTATCGA	CK-1	3410	1516	CK	0
	CK-1_AACCTTTCAGGTCTCG	CK-1	2163	1025	CK	0
	CK-1_AACCTTTGTGGCTTAT	CK-1	2648	1248	CK	0
	CK-1_AACCTTTTCACTGTTT	CK-1	2255	988	CK	0
	CK-1_AACCTTTTCATCTGTT	CK-1	1932	752	CK	0
	CK-1_AACCTTTTCATGCCGG	CK-1	2785	1285	CK	0
	CK-1_AACCTTTTCCCAACTC	CK-1	2860	1272	CK	0
	CK-1_AACCTTTTCCCTCTAG	CK-1	3112	1359	CK	0
	CK-1_AACCTTTTCCTGGGAC	CK-1	1930	691	CK	0
	CK-1_AACGAAACACCTCTAC	CK-1	1856	719	CK	0
	CK-1_AACGAAACAGATACTC	CK-1	2001	948	CK	0
	CK-1_AACGAAAGTTCTTAGG	CK-1	2034	997	CK	0
	CK-1_AACGAAATCATTACTC	CK-1	1860	934	CK	0
	CK-1_AACGGGAAGGTCTACT	CK-1	1956	958	CK	0
	CK-1_AACGGGAGTGCTGTCG	CK-1	1946	990	CK	0
	CK-1_AACGTCATCAAATGCC	CK-1	2691	927	CK	0
	CK-1_AACGTCATCCAAGCAT	CK-1	1842	732	CK	0
	CK-1_AACGTCATCCCTCTCC	CK-1	1914	628	CK	0
	CK-1_AACTTCTAGCGGCTCT	CK-1	2123	1064	CK	0
	CK-1_AACTTCTCAACCTATG	CK-1	1919	736	CK	0
	CK-1_AACTTCTCACAAGTGG	CK-1	2224	1038	CK	0
	CK-1_AACTTCTCACCAGCCA	CK-1	2959	1251	CK	0
	CK-1_AACTTCTCACCGTGGT	CK-1	1858	712	CK	0
	CK-1_AACTTCTCACCTTCCA	CK-1	1883	731	CK	0
	CK-1_AACTTCTCATTGTGCA	CK-1	1837	660	CK	0
	CK-1_AACTTCTGTCCGCAGT	CK-1	3275	1366	CK	0
	CK-1_AACTTCTGTTACGCCG	CK-1	2070	987	CK	0
	CK-1_AACTTCTTCTTGAGCA	CK-1	2801	1312	CK	0
	CK-1_AAGAACACACGCGGTT	CK-1	1896	894	CK	0
	CK-1_AAGAACACAGCCATTA	CK-1	2002	923	CK	0
	CK-1_AAGAACACATGACGTT	CK-1	5166	1851	CK	0
	CK-1_AAGAACAGTTACCGTA	CK-1	2459	1118	CK	0
	CK-1_AAGAACAGTTGCTTGA	CK-1	5398	1760	CK	0
	CK-1_AAGAACATCTCCTGTG	CK-1	1893	890	CK	0
	CK-1_AAGACAAAGAGCTTTC	CK-1	2558	1056	CK	0
	CK-1_AAGACAAAGCTAGCCC	CK-1	2835	1389	CK	0
	CK-1_AAGACAAAGCTATCTG	CK-1	1927	884	CK	0
	CK-1_AAGACAAAGGTAAACT	CK-1	2709	1242	CK	0
	CK-1_AAGACAAGTCGTACAT	CK-1	1914	923	CK	0
	CK-1_AAGACAATCCAATCTT	CK-1	1947	868	CK	0
	CK-1_AAGACTCAGGGCCCTT	CK-1	2034	918	CK	0
	CK-1_AAGACTCAGTATGATG	CK-1	2074	1028	CK	0
	CK-1_AAGACTCCAAATCCCA	CK-1	1923	684	CK	0
	CK-1_AAGACTCCAAGACTGG	CK-1	2247	1112	CK	0
	CK-1_AAGACTCCAATAGGAT	CK-1	4824	1750	CK	0
	CK-1_AAGACTCCACATAACC	CK-1	1916	695	CK	0
	CK-1_AAGACTCCATCATCCC	CK-1	2144	741	CK	0
	CK-1_AAGACTCGTCCCTCAT	CK-1	2514	1201	CK	0
	CK-1_AAGACTCTCCTACCAC	CK-1	2108	679	CK	0
	CK-1_AAGACTCTCGACATCA	CK-1	1836	693	CK	0
	CK-1_AAGACTCTCTCTCGAC	CK-1	3031	1346	CK	0
	CK-1_AAGATAGCAACCAACT	CK-1	2026	974	CK	0
	CK-1_AAGATAGCATTACTCT	CK-1	4001	1487	CK	0
	CK-1_AAGATAGGTATCGAGG	CK-1	4245	1520	CK	0
	CK-1_AAGATAGGTCATAACC	CK-1	1878	683	CK	0
	CK-1_AAGATAGGTCCACTCT	CK-1	2883	1351	CK	0
	CK-1_AAGATAGGTGTGGTCC	CK-1	1943	946	CK	0
	CK-1_AAGATAGGTTGCTGAT	CK-1	3296	1087	CK	0
	CK-1_AAGCATCCACCATATG	CK-1	1862	693	CK	0
	CK-1_AAGCATCTCACTCACC	CK-1	2907	1361	CK	0
	CK-1_AAGCATCTCGACGATT	CK-1	2245	1049	CK	0
	CK-1_AAGCATCTCGCTTGAA	CK-1	3422	1616	CK	0
	CK-1_AAGCATCTCTATCCAT	CK-1	2766	1303	CK	0
	CK-1_AAGCCATAGCCTATCA	CK-1	2200	1071	CK	0
	CK-1_AAGCCATAGCTTACGT	CK-1	2311	1110	CK	0
	CK-1_AAGCCATAGGGCTAAC	CK-1	2268	1042	CK	0
	CK-1_AAGCCATAGTGCTCGC	CK-1	1985	935	CK	0
	CK-1_AAGCCATCAAACCATC	CK-1	1988	727	CK	0
	CK-1_AAGCCATTCAACACGT	CK-1	3124	1345	CK	0
	CK-1_AAGCCATTCATCTCTA	CK-1	2050	837	CK	0
	CK-1_AAGCCATTCCAGCTCT	CK-1	2615	1166	CK	0
	CK-1_AAGCGAGAGCAATAGT	CK-1	1952	886	CK	0
	CK-1_AAGCGAGAGCCTTTGA	CK-1	1851	976	CK	0
	CK-1_AAGCGAGCACACCTTC	CK-1	2206	980	CK	0
	CK-1_AAGCGAGCATGTGTCA	CK-1	1867	872	CK	0
	CK-1_AAGCGAGGTCGGTGTC	CK-1	2122	881	CK	0
	CK-1_AAGCGAGTCTCATGGA	CK-1	2302	1033	CK	0
	CK-1_AAGCGTTAGCGATCGA	CK-1	1872	938	CK	0
	CK-1_AAGCGTTCAGACAAGC	CK-1	1982	995	CK	0
	CK-1_AAGCGTTTCACCTGGG	CK-1	2545	1052	CK	0
	CK-1_AAGGAATAGAAAGCGA	CK-1	1931	902	CK	0
	CK-1_AAGGAATCATCAGTCA	CK-1	2011	929	CK	0
	CK-1_AAGGAATGTGCACATT	CK-1	1846	888	CK	0
	CK-1_AAGGAATGTTCTCTAT	CK-1	2092	985	CK	0
	CK-1_AAGGAATTCGACATAC	CK-1	1980	986	CK	0
	CK-1_AAGGAATTCGTTCTGC	CK-1	4511	1787	CK	0
	CK-1_AAGGTAACAACTCGTA	CK-1	2870	1165	CK	0
	CK-1_AAGGTAATCTGTACAG	CK-1	2528	1132	CK	0
	CK-1_AAGTACCCATCCGGTG	CK-1	2248	1014	CK	0
	CK-1_AAGTACCGTATGCGTT	CK-1	2849	1231	CK	0
	CK-1_AAGTCGTCACACAGCC	CK-1	1867	890	CK	0
	CK-1_AAGTGAAAGACCATAA	CK-1	2406	1143	CK	0
	CK-1_AAGTGAACACTACAGT	CK-1	4431	1447	CK	0
	CK-1_AAGTGAATCATTCCTA	CK-1	2084	1021	CK	0
	CK-1_AAGTTCGCAAGTTCGT	CK-1	1871	846	CK	0
	CK-1_AATAGAGAGCGACATG	CK-1	2035	911	CK	0
	CK-1_AATAGAGTCAAAGAAC	CK-1	2588	1090	CK	0
	CK-1_AATAGAGTCAAGCCCG	CK-1	1946	777	CK	0
	CK-1_AATAGAGTCTGATTCT	CK-1	1877	832	CK	0
	CK-1_AATCACGAGAAACCAT	CK-1	2211	967	CK	0
	CK-1_AATCACGAGCCTGTGC	CK-1	2153	1015	CK	0
	CK-1_AATCACGAGTTGCATC	CK-1	2244	1092	CK	0
	CK-1_AATCACGCACGGTCTG	CK-1	2716	1244	CK	0
	CK-1_AATCACGCAGACATCT	CK-1	2750	1294	CK	0
	CK-1_AATCACGTCCACGTAA	CK-1	2026	961	CK	0
	CK-1_AATCGACCACCTGTCT	CK-1	1892	747	CK	0
	CK-1_AATCGACCATAATGCC	CK-1	1895	697	CK	0
	CK-1_AATCGACGTATGTCCA	CK-1	2092	945	CK	0
	CK-1_AATCGACTCACTGCTC	CK-1	1881	736	CK	0
	CK-1_AATCGACTCGATGCAT	CK-1	1911	730	CK	0
	CK-1_AATCGACTCGTTAGTG	CK-1	1854	897	CK	0
	CK-1_AATCGTGCACACCTGG	CK-1	1964	871	CK	0
	CK-1_AATGAAGCATCCTTGC	CK-1	2797	1313	CK	0
	CK-1_AATGACCAGGCAGGTT	CK-1	2085	991	CK	0
	CK-1_AATGACCAGTCGAATA	CK-1	1979	953	CK	0
	CK-1_AATGACCCAATAACGA	CK-1	1866	767	CK	0
	CK-1_AATGACCCAATCGCGC	CK-1	2504	1292	CK	0
	CK-1_AATGACCCAATGAAAC	CK-1	6129	1803	CK	0
	CK-1_AATGACCGTAGTGATA	CK-1	2049	1013	CK	0
	CK-1_AATGCCAAGAGCAACC	CK-1	2765	1227	CK	0
	CK-1_AATGCCACACTGAGGA	CK-1	2249	1048	CK	0
	CK-1_AATGCCACATACTGAC	CK-1	7244	2160	CK	0
	CK-1_AATGCCAGTACGACTT	CK-1	2594	1132	CK	0
	CK-1_AATGCCAGTCGCACGT	CK-1	2293	1095	CK	0
	CK-1_AATGCCATCAACTCTT	CK-1	1907	693	CK	0
	CK-1_AATGCCATCGACACTA	CK-1	2712	1349	CK	0
	CK-1_AATGCCATCGGATAAA	CK-1	1993	1021	CK	0
	CK-1_AATGGAACAGCGTATT	CK-1	2058	970	CK	0
	CK-1_AATGGAACATCATGAC	CK-1	1874	728	CK	0
	CK-1_AATGGAATCACTGGGC	CK-1	1886	906	CK	0
	CK-1_AATGGAATCCTAGCGG	CK-1	3041	1032	CK	0
	CK-1_AATGGCTAGTAATACG	CK-1	2857	1326	CK	0
	CK-1_AATGGCTCAAATTGCC	CK-1	3216	1376	CK	0
	CK-1_AATGGCTGTACGTAGG	CK-1	2312	1098	CK	0
	CK-1_AATGGCTTCACCTACC	CK-1	1858	699	CK	0
	CK-1_AATGGCTTCATCTATC	CK-1	2899	1337	CK	0
	CK-1_AATGGCTTCTTTGCAT	CK-1	2137	916	CK	0
	CK-1_AATTCCTAGGTTCTTG	CK-1	3329	1535	CK	0
	CK-1_AATTCCTAGTTTCGAC	CK-1	2425	1085	CK	0
	CK-1_AATTCCTCAAGCTCTA	CK-1	2195	774	CK	0
	CK-1_AATTCCTCAATGAAAC	CK-1	1921	680	CK	0
	CK-1_AATTCCTCACTACACA	CK-1	3683	1446	CK	0
	CK-1_AATTCCTCATACCATG	CK-1	1971	703	CK	0
	CK-1_AATTCCTGTACACTCA	CK-1	2002	711	CK	0
	CK-1_AATTCCTGTGAGAACC	CK-1	2381	1138	CK	0
	CK-1_AATTCCTGTTACGCCG	CK-1	2529	1169	CK	0
	CK-1_AATTCCTGTTGTAAAG	CK-1	1993	857	CK	0
	CK-1_AATTCCTTCGTCCTCA	CK-1	3319	1409	CK	0
	CK-1_AATTCCTTCTAGAACC	CK-1	2231	729	CK	0
	CK-1_AATTCCTTCTGCATGA	CK-1	2119	702	CK	0
	CK-1_AATTCCTTCTTAGGAC	CK-1	2125	913	CK	0
	CK-1_AATTTCCAGAAGCCAC	CK-1	3411	1570	CK	0
	CK-1_AATTTCCAGCCTTCTC	CK-1	2164	772	CK	0
	CK-1_AATTTCCAGTCAGGGT	CK-1	2740	972	CK	0
	CK-1_AATTTCCCAAACCATC	CK-1	2493	1135	CK	0
	CK-1_AATTTCCCACCCTTAC	CK-1	9590	3596	CK	0
	CK-1_AATTTCCCACTACGGC	CK-1	2157	1054	CK	0
	CK-1_AATTTCCCACTGAATC	CK-1	2786	1276	CK	0
	CK-1_AATTTCCCAGAGGGTT	CK-1	1923	958	CK	0
	CK-1_AATTTCCCATCTGGGC	CK-1	1963	770	CK	0
	CK-1_AATTTCCTCCATTGCC	CK-1	1980	697	CK	0
	CK-1_AATTTCCTCCCGAGGT	CK-1	1900	705	CK	0
	CK-1_AATTTCCTCTCAATCT	CK-1	3156	1531	CK	0
	CK-1_AATTTCCTCTTCTTCC	CK-1	2161	693	CK	0
	CK-1_ACAAAGAAGGCCTTCG	CK-1	2218	1089	CK	0
	CK-1_ACAAAGAGTACGCGTC	CK-1	2010	987	CK	0
	CK-1_ACAAAGAGTTATGTCG	CK-1	3292	1316	CK	0
	CK-1_ACAAAGATCAAGCTTG	CK-1	3074	1341	CK	0
	CK-1_ACAAAGATCATGTCAG	CK-1	2723	1187	CK	0
	CK-1_ACAACCAAGATTGACA	CK-1	1873	713	CK	0
	CK-1_ACAACCAAGCCTCTGG	CK-1	2136	917	CK	0
	CK-1_ACAACCAAGGGCTAAC	CK-1	2305	1076	CK	0
	CK-1_ACAACCAAGTCCGCCA	CK-1	2049	727	CK	0
	CK-1_ACAACCACAACGGCCT	CK-1	2004	685	CK	0
	CK-1_ACAACCAGTGCATCTA	CK-1	1860	650	CK	0
	CK-1_ACAACCAGTGTTCAGT	CK-1	2108	974	CK	0
	CK-1_ACAACCATCCTTCTGG	CK-1	2677	1188	CK	0
	CK-1_ACAAGCTCAAACGAGC	CK-1	1981	1004	CK	0
	CK-1_ACAAGCTCAATTGAGA	CK-1	2450	1175	CK	0
	CK-1_ACAAGCTCACGCTATA	CK-1	2339	1180	CK	0
	CK-1_ACAAGCTCACTGTTCC	CK-1	2081	981	CK	0
	CK-1_ACAAGCTCAGGCTATT	CK-1	3257	1437	CK	0
	CK-1_ACAAGCTGTCGATTAC	CK-1	2001	931	CK	0
	CK-1_ACACAGTAGCAGGCTA	CK-1	1972	899	CK	0
	CK-1_ACACAGTAGGTACAGC	CK-1	2361	1083	CK	0
	CK-1_ACACAGTAGGTCCGAA	CK-1	2138	1045	CK	0
	CK-1_ACACAGTAGTCGAATA	CK-1	1840	962	CK	0
	CK-1_ACACAGTCAACCTAAC	CK-1	1871	700	CK	0
	CK-1_ACACAGTCACGCAAAG	CK-1	2155	1009	CK	0
	CK-1_ACACAGTCATACCATG	CK-1	1977	772	CK	0
	CK-1_ACACAGTGTATGCAAA	CK-1	1949	937	CK	0
	CK-1_ACACAGTTCACGTCCT	CK-1	1858	711	CK	0
	CK-1_ACACAGTTCCGTGGCA	CK-1	4358	1873	CK	0
	CK-1_ACACAGTTCTAGGCAT	CK-1	1869	718	CK	0
	CK-1_ACACAGTTCTCCGAAA	CK-1	2570	1201	CK	0
	CK-1_ACACAGTTCTTAGCTT	CK-1	2233	1090	CK	0
	CK-1_ACACCAACAACCAACT	CK-1	3126	1386	CK	0
	CK-1_ACACCAACAAGACTGG	CK-1	3010	1330	CK	0
	CK-1_ACACCAACAATATCCG	CK-1	1955	736	CK	0
	CK-1_ACACCAACACTCCCTA	CK-1	2087	705	CK	0
	CK-1_ACACCAACATTGCTTT	CK-1	1845	656	CK	0
	CK-1_ACACCAAGTACCGTGC	CK-1	2250	1041	CK	0
	CK-1_ACACCAAGTATCACGT	CK-1	2426	1136	CK	0
	CK-1_ACACCAATCAGACCTA	CK-1	1844	663	CK	0
	CK-1_ACACCAATCCCTCTCC	CK-1	3473	1357	CK	0
	CK-1_ACACCAATCTATCACT	CK-1	2929	1346	CK	0
	CK-1_ACACGCGAGATTAGTG	CK-1	2577	1111	CK	0
	CK-1_ACACGCGAGCAATTAG	CK-1	2539	1285	CK	0
	CK-1_ACACGCGCAGGTGGAT	CK-1	2265	1065	CK	0
	CK-1_ACACGCGCATGCCGAC	CK-1	2378	1022	CK	0
	CK-1_ACACGCGGTACCTAGT	CK-1	2627	1150	CK	0
	CK-1_ACACTGAAGCGTCAAG	CK-1	3036	1148	CK	0
	CK-1_ACACTGACATAGTCAC	CK-1	3741	1700	CK	0
	CK-1_ACACTGACATCGTCCT	CK-1	2552	1225	CK	0
	CK-1_ACACTGAGTGACAACG	CK-1	1855	959	CK	0
	CK-1_ACAGAAAAGAGGTTTA	CK-1	1875	886	CK	0
	CK-1_ACAGAAACACTGTTCC	CK-1	2130	764	CK	0
	CK-1_ACAGAAACATCCTTCG	CK-1	1874	807	CK	0
	CK-1_ACAGAAATCAAAGGTA	CK-1	2286	876	CK	0
	CK-1_ACAGAAATCACGGGCT	CK-1	3483	1599	CK	0
	CK-1_ACAGCCGAGACGCAGT	CK-1	1895	868	CK	0
	CK-1_ACAGCCGCAAGGCCTC	CK-1	2142	976	CK	0
	CK-1_ACAGCCGCACGCACCA	CK-1	2058	728	CK	0
	CK-1_ACAGCCGCATGTGCTA	CK-1	2212	996	CK	0
	CK-1_ACAGCCGGTCGCCACA	CK-1	4548	1745	CK	0
	CK-1_ACAGCCGTCCAAGCTA	CK-1	2148	1041	CK	0
	CK-1_ACAGCCGTCGACCCAG	CK-1	1955	908	CK	0
	CK-1_ACAGCCGTCGCACTCT	CK-1	2823	987	CK	0
	CK-1_ACAGGGACAAATTAGG	CK-1	2591	863	CK	0
	CK-1_ACAGGGACAACTGGTT	CK-1	2007	935	CK	0
	CK-1_ACAGGGACACATGGTT	CK-1	2315	1106	CK	0
	CK-1_ACAGGGACACTCACTC	CK-1	2105	807	CK	0
	CK-1_ACAGGGACATACTGAC	CK-1	1842	727	CK	0
	CK-1_ACAGGGAGTCTAACGT	CK-1	3466	1369	CK	0
	CK-1_ACAGGGATCGAGTCCG	CK-1	1879	917	CK	0
	CK-1_ACATCCCAGCAGGCAT	CK-1	2796	1279	CK	0
	CK-1_ACATCCCAGCTGACCC	CK-1	2547	1168	CK	0
	CK-1_ACATCCCCATACTTTC	CK-1	2536	1220	CK	0
	CK-1_ACATCCCCATATAGCC	CK-1	2564	1176	CK	0
	CK-1_ACATCCCGTAACTAAG	CK-1	2996	995	CK	0
	CK-1_ACATCCCGTCGCCACA	CK-1	2282	1057	CK	0
	CK-1_ACATCCCGTTCGAACT	CK-1	2218	800	CK	0
	CK-1_ACATCCCTCAAACGAA	CK-1	2032	704	CK	0
	CK-1_ACATCCCTCCATCTGC	CK-1	2249	719	CK	0
	CK-1_ACATCCCTCCCTCATG	CK-1	2307	730	CK	0
	CK-1_ACATCCCTCGTTAGTG	CK-1	2414	1176	CK	0
	CK-1_ACATCGAAGATTGACA	CK-1	1893	883	CK	0
	CK-1_ACATCGACAGATAAAC	CK-1	6549	1918	CK	0
	CK-1_ACATCGAGTCCACAGC	CK-1	6802	2110	CK	0
	CK-1_ACATCGAGTCCTTTGC	CK-1	2526	1146	CK	0
	CK-1_ACATCGAGTCGCCACA	CK-1	1839	810	CK	0
	CK-1_ACATCGATCATGAGTC	CK-1	1925	971	CK	0
	CK-1_ACATGCAAGCGCTGCT	CK-1	1938	872	CK	0
	CK-1_ACATGCACAATCACGT	CK-1	2556	826	CK	0
	CK-1_ACATGCACACCGGCTA	CK-1	2311	1039	CK	0
	CK-1_ACATGCACATGTGTCA	CK-1	2043	1002	CK	0
	CK-1_ACATGCAGTAGACACG	CK-1	1938	864	CK	0
	CK-1_ACATGCATCAACTACG	CK-1	1984	689	CK	0
	CK-1_ACATGCATCAACTTTC	CK-1	2570	1042	CK	0
	CK-1_ACATGCATCATCGCTC	CK-1	1994	711	CK	0
	CK-1_ACATGCATCTCTCTTC	CK-1	2249	771	CK	0
	CK-1_ACATTTCAGCAACAGC	CK-1	2962	1324	CK	0
	CK-1_ACATTTCAGGTGGCTA	CK-1	2084	1006	CK	0
	CK-1_ACATTTCCAGAGTGTG	CK-1	1946	957	CK	0
	CK-1_ACATTTCCAGGTCTCG	CK-1	2922	1290	CK	0
	CK-1_ACATTTCCAGTTCACA	CK-1	1999	735	CK	0
	CK-1_ACATTTCCATGGCTGC	CK-1	2492	1164	CK	0
	CK-1_ACATTTCCATGTTTGG	CK-1	2219	1006	CK	0
	CK-1_ACATTTCCATTCACAG	CK-1	1932	865	CK	0
	CK-1_ACATTTCTCCACACCT	CK-1	2172	759	CK	0
	CK-1_ACATTTCTCTCTCTAA	CK-1	2122	771	CK	0
	CK-1_ACATTTCTCTTCTGGC	CK-1	2199	772	CK	0
	CK-1_ACCAAACAGCGATGAC	CK-1	1971	976	CK	0
	CK-1_ACCAAACCAGATACTC	CK-1	1877	737	CK	0
	CK-1_ACCAAACGTATCTTCT	CK-1	2872	1356	CK	0
	CK-1_ACCAAACGTCATGACT	CK-1	1932	1032	CK	0
	CK-1_ACCAAACGTCCGAAAG	CK-1	2605	874	CK	0
	CK-1_ACCAAACGTGAGCTCC	CK-1	2079	951	CK	0
	CK-1_ACCAAACGTTTGAAAG	CK-1	3680	1736	CK	0
	CK-1_ACCAAACTCAGAACCT	CK-1	2971	1413	CK	0
	CK-1_ACCAACAAGAATGTTG	CK-1	2216	1047	CK	0
	CK-1_ACCAACAAGTATCTGC	CK-1	7748	2149	CK	0
	CK-1_ACCAACACAGATTAAG	CK-1	2244	1010	CK	0
	CK-1_ACCAACACAGCGGTCT	CK-1	1997	915	CK	0
	CK-1_ACCAACAGTCACAATC	CK-1	1860	682	CK	0
	CK-1_ACCAACAGTGTACAGG	CK-1	2165	1109	CK	0
	CK-1_ACCAACATCACGTCCT	CK-1	1980	721	CK	0
	CK-1_ACCAACATCAGCTTCC	CK-1	3261	1477	CK	0
	CK-1_ACCAACATCCACTAGA	CK-1	2361	1107	CK	0
	CK-1_ACCAACATCTAGAACC	CK-1	2585	1076	CK	0
	CK-1_ACCACAAAGTTGAATG	CK-1	5383	1957	CK	0
	CK-1_ACCACAACAACCAATC	CK-1	2149	775	CK	0
	CK-1_ACCACAACACTCCCTA	CK-1	4734	1886	CK	0
	CK-1_ACCACAACAGGCGATA	CK-1	1872	986	CK	0
	CK-1_ACCACAACATGGCGCT	CK-1	3552	1126	CK	0
	CK-1_ACCACAAGTAATTAGG	CK-1	2713	1214	CK	0
	CK-1_ACCACAAGTACACGTT	CK-1	3208	988	CK	0
	CK-1_ACCACAAGTGCTATTG	CK-1	2025	971	CK	0
	CK-1_ACCACAATCACGACTA	CK-1	2108	769	CK	0
	CK-1_ACCACAATCAGTGTTG	CK-1	2034	985	CK	0
	CK-1_ACCACAATCTACACTT	CK-1	2046	757	CK	0
	CK-1_ACCATTTAGTAGAATC	CK-1	1844	919	CK	0
	CK-1_ACCATTTAGTGCTCGC	CK-1	1840	756	CK	0
	CK-1_ACCATTTCAACGACTT	CK-1	1931	675	CK	0
	CK-1_ACCATTTCAATTGTGC	CK-1	8699	2473	CK	0
	CK-1_ACCATTTCACGGCTAC	CK-1	1841	655	CK	0
	CK-1_ACCATTTCACTACGGC	CK-1	2015	774	CK	0
	CK-1_ACCATTTGTTGAGAGC	CK-1	3554	1708	CK	0
	CK-1_ACCATTTTCAGCTTCC	CK-1	1985	724	CK	0
	CK-1_ACCATTTTCGCTGTCT	CK-1	4405	1705	CK	0
	CK-1_ACCATTTTCGTCAAAC	CK-1	1974	702	CK	0
	CK-1_ACCCAAAAGATGCCGA	CK-1	2018	910	CK	0
	CK-1_ACCCAAAAGTCCGCCA	CK-1	3955	1719	CK	0
	CK-1_ACCCAAAAGTGAGCCA	CK-1	1884	891	CK	0
	CK-1_ACCCAAACACAAGCTT	CK-1	2085	812	CK	0
	CK-1_ACCCAAACACGGTGTC	CK-1	1934	991	CK	0
	CK-1_ACCCAAACATTGTCGA	CK-1	1913	1035	CK	0
	CK-1_ACCCAAAGTATTTCCT	CK-1	1966	720	CK	0
	CK-1_ACCCAAAGTTCCGTTC	CK-1	4442	1992	CK	0
	CK-1_ACCCAAATCCACGAAT	CK-1	2527	1096	CK	0
	CK-1_ACCCAAATCGTGGGTC	CK-1	2124	964	CK	0
	CK-1_ACCCTCACACCAGTAT	CK-1	4583	2016	CK	0
	CK-1_ACCCTCACACCCGTAG	CK-1	2154	894	CK	0
	CK-1_ACCCTCACATAGCACT	CK-1	2167	898	CK	0
	CK-1_ACCCTCACATTAAAGG	CK-1	2625	1090	CK	0
	CK-1_ACCCTCAGTACATACC	CK-1	2003	749	CK	0
	CK-1_ACCCTCAGTCACCACG	CK-1	2356	1075	CK	0
	CK-1_ACCCTCATCACTTATC	CK-1	3290	1509	CK	0
	CK-1_ACCCTCATCATTCACT	CK-1	3205	1465	CK	0
	CK-1_ACCCTTGAGCGTCGAA	CK-1	2763	920	CK	0
	CK-1_ACCCTTGCAATACAGA	CK-1	2098	943	CK	0
	CK-1_ACCCTTGCACCGGCTA	CK-1	2056	837	CK	0
	CK-1_ACCCTTGCACGTGTGC	CK-1	2055	1025	CK	0
	CK-1_ACCCTTGGTGTAGTGG	CK-1	1839	890	CK	0
	CK-1_ACCCTTGGTTTCGATG	CK-1	2788	949	CK	0
	CK-1_ACCCTTGTCATGAAAG	CK-1	2058	965	CK	0
	CK-1_ACCCTTGTCCAGCCTT	CK-1	3102	1468	CK	0
	CK-1_ACCGTTCCAGTCTCTC	CK-1	2179	807	CK	0
	CK-1_ACCGTTCGTCTCGACG	CK-1	5663	2198	CK	0
	CK-1_ACCGTTCTCATTGCGA	CK-1	3443	1730	CK	0
	CK-1_ACCGTTCTCATTGTTC	CK-1	3434	1424	CK	0
	CK-1_ACCGTTCTCCACCTCA	CK-1	2394	818	CK	0
	CK-1_ACCTACCAGACACACG	CK-1	2019	738	CK	0
	CK-1_ACCTACCAGATGTTCC	CK-1	3184	1458	CK	0
	CK-1_ACCTACCAGATGTTGA	CK-1	2739	1213	CK	0
	CK-1_ACCTACCAGGAACTCG	CK-1	2154	1040	CK	0
	CK-1_ACCTACCCAACGAGGT	CK-1	1912	706	CK	0
	CK-1_ACCTACCGTGACACGA	CK-1	3433	1552	CK	0
	CK-1_ACCTACCGTGAGACCA	CK-1	5356	2012	CK	0
	CK-1_ACCTACCTCAAACCCA	CK-1	2030	701	CK	0
	CK-1_ACCTACCTCAAAGGAT	CK-1	2733	1228	CK	0
	CK-1_ACCTACCTCAAGCCAT	CK-1	2204	752	CK	0
	CK-1_ACCTACCTCTATCACT	CK-1	2075	757	CK	0
	CK-1_ACCTACCTCTTTCAGT	CK-1	1978	734	CK	0
	CK-1_ACCTGAAAGCTCATAC	CK-1	1903	938	CK	0
	CK-1_ACCTGAACATAACCCA	CK-1	1983	720	CK	0
	CK-1_ACCTGAAGTACTGACT	CK-1	1946	735	CK	0
	CK-1_ACCTGAAGTCCGACGT	CK-1	2017	1026	CK	0
	CK-1_ACCTGAAGTCCTCCAT	CK-1	2201	1084	CK	0
	CK-1_ACCTGAATCACACCCT	CK-1	2234	756	CK	0
	CK-1_ACCTGAATCCTCTCGA	CK-1	1949	702	CK	0
	CK-1_ACCTGTCAGCCATGCC	CK-1	1914	679	CK	0
	CK-1_ACCTGTCAGCCTCTTC	CK-1	2376	835	CK	0
	CK-1_ACCTGTCAGTAAATGC	CK-1	1837	711	CK	0
	CK-1_ACCTGTCAGTCATAGA	CK-1	2844	1387	CK	0
	CK-1_ACCTGTCCAGACATCT	CK-1	1835	691	CK	0
	CK-1_ACCTGTCTCACCGGTG	CK-1	2662	1239	CK	0
	CK-1_ACCTGTCTCAGAGTTC	CK-1	2253	1019	CK	0
	CK-1_ACCTGTCTCGCTGTCT	CK-1	2120	795	CK	0
	CK-1_ACCTGTCTCTTGCAAG	CK-1	3580	1472	CK	0
	CK-1_ACGATCAAGCCAAGCA	CK-1	2649	1349	CK	0
	CK-1_ACGATCAAGGTCACCC	CK-1	2042	903	CK	0
	CK-1_ACGATCAAGTTGGAAT	CK-1	1856	908	CK	0
	CK-1_ACGATCACACTCACTC	CK-1	2439	1143	CK	0
	CK-1_ACGATCACATGACCCG	CK-1	2442	1204	CK	0
	CK-1_ACGATCATCAACGCTA	CK-1	2559	1237	CK	0
	CK-1_ACGATCATCTTAATCC	CK-1	2554	1302	CK	0
	CK-1_ACGATCATCTTCCAGC	CK-1	2088	1084	CK	0
	CK-1_ACGATGTAGGTACATA	CK-1	1842	949	CK	0
	CK-1_ACGATGTGTGATGTAA	CK-1	3948	1751	CK	0
	CK-1_ACGATGTTCCAACCGG	CK-1	2338	1159	CK	0
	CK-1_ACGATGTTCTGCGATA	CK-1	2259	1033	CK	0
	CK-1_ACGCACGAGACCTCAT	CK-1	1901	938	CK	0
	CK-1_ACGCACGAGGTTCTAC	CK-1	6424	2003	CK	0
	CK-1_ACGCACGAGTAGCAAT	CK-1	1933	1013	CK	0
	CK-1_ACGCACGCAACCACGC	CK-1	2057	1033	CK	0
	CK-1_ACGCACGCAGGGTTGA	CK-1	2152	1056	CK	0
	CK-1_ACGCACGTCAACGCTA	CK-1	2122	943	CK	0
	CK-1_ACGCACGTCATGCCGG	CK-1	1904	885	CK	0
	CK-1_ACGCACGTCCAAGCTA	CK-1	3526	1576	CK	0
	CK-1_ACGCACGTCCTCTTTC	CK-1	2745	1300	CK	0
	CK-1_ACGGAAGGTGATGGCA	CK-1	2638	1203	CK	0
	CK-1_ACGGGTCAGAGATTCA	CK-1	2847	1243	CK	0
	CK-1_ACGGGTCAGCAGGCAT	CK-1	2361	1219	CK	0
	CK-1_ACGGGTCAGGTTAAAC	CK-1	1910	875	CK	0
	CK-1_ACGGGTCAGTCGAATA	CK-1	2533	1089	CK	0
	CK-1_ACGGGTCCACAGCCAC	CK-1	2209	1014	CK	0
	CK-1_ACGGGTCGTCTACACA	CK-1	2810	1217	CK	0
	CK-1_ACGGGTCTCTCTAAGG	CK-1	4072	1741	CK	0
	CK-1_ACGGTCGTCGAAACAA	CK-1	1854	923	CK	0
	CK-1_ACGGTTAAGCTGTTCA	CK-1	1901	899	CK	0
	CK-1_ACGGTTACACGTACAT	CK-1	1861	897	CK	0
	CK-1_ACGGTTAGTCAACATC	CK-1	3440	1341	CK	0
	CK-1_ACGGTTAGTGAGATCG	CK-1	2195	912	CK	0
	CK-1_ACGGTTAGTGGACCAA	CK-1	2016	928	CK	0
	CK-1_ACGTAACAGTGTTGTC	CK-1	1846	891	CK	0
	CK-1_ACGTAACCAACAGATA	CK-1	2242	1093	CK	0
	CK-1_ACGTAACTCGAGAACG	CK-1	2186	1022	CK	0
	CK-1_ACGTACAAGAATCCCT	CK-1	5731	1830	CK	0
	CK-1_ACGTACAAGATCACTC	CK-1	2734	1263	CK	0
	CK-1_ACGTACAGTCGTCAGC	CK-1	3781	1492	CK	0
	CK-1_ACGTACATCAATCCAG	CK-1	2318	1056	CK	0
	CK-1_ACGTACATCATGTCAG	CK-1	2982	1043	CK	0
	CK-1_ACGTACATCCTCTTTC	CK-1	2864	1316	CK	0
	CK-1_ACGTACATCGGCATCG	CK-1	1939	1004	CK	0
	CK-1_ACGTACATCGTAGAGG	CK-1	1878	902	CK	0
	CK-1_ACGTACATCTCAACCC	CK-1	1839	725	CK	0
	CK-1_ACGTACATCTCATTTG	CK-1	2329	1134	CK	0
	CK-1_ACGTAGTCAAATGAAC	CK-1	2021	997	CK	0
	CK-1_ACGTAGTCAACCGTGC	CK-1	1863	748	CK	0
	CK-1_ACGTAGTCACACACTA	CK-1	3448	1667	CK	0
	CK-1_ACGTAGTCATATAGCC	CK-1	2132	927	CK	0
	CK-1_ACGTCCTCAACTCCCT	CK-1	2044	991	CK	0
	CK-1_ACGTCCTCAACTGCCG	CK-1	1890	722	CK	0
	CK-1_ACGTCCTCAGTCGGTC	CK-1	2123	1032	CK	0
	CK-1_ACGTCCTCATCGTCCT	CK-1	2258	1092	CK	0
	CK-1_ACGTCCTCATTCTTCA	CK-1	2708	1383	CK	0
	CK-1_ACGTCCTGTCACTCGG	CK-1	2035	959	CK	0
	CK-1_ACGTCCTGTTGTCTAG	CK-1	2509	1196	CK	0
	CK-1_ACGTCCTTCCATCTCG	CK-1	4073	1776	CK	0
	CK-1_ACGTCCTTCTCCGATC	CK-1	2489	1134	CK	0
	CK-1_ACGTTCCAGTCTGCGC	CK-1	2106	958	CK	0
	CK-1_ACGTTCCGTAATCAAG	CK-1	1992	991	CK	0
	CK-1_ACGTTCCGTTCCACAA	CK-1	2305	1119	CK	0
	CK-1_ACGTTCCTCCACTAGA	CK-1	2233	1059	CK	0
	CK-1_ACGTTCCTCTATACTC	CK-1	1895	675	CK	0
	CK-1_ACGTTCCTCTGACCCT	CK-1	1871	677	CK	0
	CK-1_ACTACGAAGCAATAGT	CK-1	4014	1494	CK	0
	CK-1_ACTACGACAAGTGCTT	CK-1	5004	1928	CK	0
	CK-1_ACTACGACAATCAGCT	CK-1	2067	960	CK	0
	CK-1_ACTACGACAGACACAG	CK-1	2389	1107	CK	0
	CK-1_ACTACGACAGCTACCG	CK-1	1974	708	CK	0
	CK-1_ACTACGACAGGCGAAT	CK-1	1924	969	CK	0
	CK-1_ACTACGACAGTATTCG	CK-1	1843	731	CK	0
	CK-1_ACTACGACAGTGTATC	CK-1	3070	1362	CK	0
	CK-1_ACTACGACATCGCTAA	CK-1	1962	753	CK	0
	CK-1_ACTACGATCACCCATC	CK-1	2596	1214	CK	0
	CK-1_ACTACGATCCACTAGA	CK-1	2240	1123	CK	0
	CK-1_ACTATCTAGATCACCT	CK-1	3761	1881	CK	0
	CK-1_ACTATCTCACCCTTAC	CK-1	2001	745	CK	0
	CK-1_ACTATCTCACGGCCAT	CK-1	1842	653	CK	0
	CK-1_ACTATCTCACTCCTTG	CK-1	1909	705	CK	0
	CK-1_ACTATCTCAGCATCTA	CK-1	2011	760	CK	0
	CK-1_ACTATCTCATTGACAC	CK-1	3107	1378	CK	0
	CK-1_ACTATCTTCTATCGCC	CK-1	1926	740	CK	0
	CK-1_ACTATGGAGGCCACCT	CK-1	2683	1259	CK	0
	CK-1_ACTATGGCAGTTTGGT	CK-1	2068	960	CK	0
	CK-1_ACTATGGCATAGTCAC	CK-1	2376	1160	CK	0
	CK-1_ACTATGGGTCTACAAC	CK-1	2448	1092	CK	0
	CK-1_ACTATGGTCATCTATC	CK-1	2064	1008	CK	0
	CK-1_ACTATGGTCATTGGTG	CK-1	2087	983	CK	0
	CK-1_ACTATTCAGACTCAAA	CK-1	1939	709	CK	0
	CK-1_ACTATTCAGATGGCAC	CK-1	2233	1071	CK	0
	CK-1_ACTATTCAGCAGCACA	CK-1	2940	1343	CK	0
	CK-1_ACTATTCAGGCCTTGC	CK-1	1857	712	CK	0
	CK-1_ACTATTCCAAGCCATT	CK-1	2268	791	CK	0
	CK-1_ACTATTCCAGGCTATT	CK-1	2242	980	CK	0
	CK-1_ACTATTCCATCAGTGT	CK-1	2011	972	CK	0
	CK-1_ACTATTCGTCGCTGCA	CK-1	2429	1095	CK	0
	CK-1_ACTATTCTCCGCATAA	CK-1	1891	767	CK	0
	CK-1_ACTATTCTCTCCTGTG	CK-1	1842	876	CK	0
	CK-1_ACTCCCAAGCTATCTG	CK-1	1841	723	CK	0
	CK-1_ACTCCCAAGGTAACTA	CK-1	2084	986	CK	0
	CK-1_ACTCCCACACTAGTAC	CK-1	1853	726	CK	0
	CK-1_ACTCCCACACTGAGGA	CK-1	3471	1532	CK	0
	CK-1_ACTCCCACAGACCATT	CK-1	2021	750	CK	0
	CK-1_ACTCCCACAGAGTCTT	CK-1	2587	1185	CK	0
	CK-1_ACTCCCACAGTTTCAG	CK-1	1901	734	CK	0
	CK-1_ACTCCCACATTAAGCC	CK-1	1970	650	CK	0
	CK-1_ACTCCCAGTCCGCAGT	CK-1	1846	688	CK	0
	CK-1_ACTCCCAGTTCCATTT	CK-1	2668	1248	CK	0
	CK-1_ACTCCCATCCCACAGG	CK-1	5942	1805	CK	0
	CK-1_ACTCCCATCCGTCAAA	CK-1	2231	761	CK	0
	CK-1_ACTCCCATCGGTCGAC	CK-1	1881	953	CK	0
	CK-1_ACTCCCATCGTTACCC	CK-1	2764	1271	CK	0
	CK-1_ACTCCCATCTCCCAAC	CK-1	3051	1411	CK	0
	CK-1_ACTCTCGAGCTTTCTT	CK-1	2038	973	CK	0
	CK-1_ACTCTCGAGTCCCGGT	CK-1	2722	1265	CK	0
	CK-1_ACTCTCGCAGAACTAA	CK-1	1986	988	CK	0
	CK-1_ACTCTCGCATCCTATT	CK-1	2619	1280	CK	0
	CK-1_ACTCTCGCATCTCAAG	CK-1	2236	997	CK	0
	CK-1_ACTCTCGGTCACGACC	CK-1	2272	1083	CK	0
	CK-1_ACTCTCGTCGTTCGCT	CK-1	2471	1300	CK	0
	CK-1_ACTGATGAGATAACAC	CK-1	2056	989	CK	0
	CK-1_ACTGATGAGCTACTGT	CK-1	1996	1052	CK	0
	CK-1_ACTGATGAGGGCCAAT	CK-1	1936	909	CK	0
	CK-1_ACTGATGCATATGAAG	CK-1	2071	1072	CK	0
	CK-1_ACTGATGCATCACCAA	CK-1	2627	1102	CK	0
	CK-1_ACTGATGGTAAGAACT	CK-1	1876	909	CK	0
	CK-1_ACTGATGTCCTTCTTC	CK-1	2031	725	CK	0
	CK-1_ACTGCAAAGCTGCCAC	CK-1	2670	1091	CK	0
	CK-1_ACTGCAACACGCTGCA	CK-1	2282	1048	CK	0
	CK-1_ACTGCAACACTAACGT	CK-1	7038	2135	CK	0
	CK-1_ACTGCAAGTCAGGCAA	CK-1	1948	949	CK	0
	CK-1_ACTGTCCCAAATCAGA	CK-1	2104	1108	CK	0
	CK-1_ACTGTCCCAGCTATAC	CK-1	4094	1840	CK	0
	CK-1_ACTGTCCCATGAATCC	CK-1	1982	928	CK	0
	CK-1_ACTGTCCCATTCACCC	CK-1	2155	1034	CK	0
	CK-1_ACTGTCCGTCAGTCCG	CK-1	2080	841	CK	0
	CK-1_ACTGTCCGTTGTATGC	CK-1	1893	935	CK	0
	CK-1_ACTGTCCGTTTCAGAC	CK-1	4070	1412	CK	0
	CK-1_ACTGTCCGTTTGACAC	CK-1	2799	1319	CK	0
	CK-1_ACTGTCCTCATCGCTC	CK-1	2607	1112	CK	0
	CK-1_ACTGTCCTCATCTATC	CK-1	2075	763	CK	0
	CK-1_ACTGTCCTCATTGTTC	CK-1	2845	1270	CK	0
	CK-1_ACTGTCCTCCGGCTTT	CK-1	3400	1414	CK	0
	CK-1_ACTGTCCTCTCATTGT	CK-1	2053	750	CK	0
	CK-1_ACTGTGAAGGTTCATC	CK-1	2960	1358	CK	0
	CK-1_ACTGTGACACATTCTT	CK-1	2887	1354	CK	0
	CK-1_ACTGTGACACCCGTAG	CK-1	2279	1029	CK	0
	CK-1_ACTGTGAGTGCATTAC	CK-1	2002	900	CK	0
	CK-1_ACTGTGAGTTACGATC	CK-1	1936	948	CK	0
	CK-1_ACTGTGATCAGTGTCA	CK-1	2199	1138	CK	0
	CK-1_ACTTAGGAGTCGAAAT	CK-1	2265	1137	CK	0
	CK-1_ACTTAGGCAAGTCATC	CK-1	2063	1021	CK	0
	CK-1_ACTTAGGCAGCTCATA	CK-1	4297	1712	CK	0
	CK-1_ACTTAGGGTCGCTCGA	CK-1	2409	865	CK	0
	CK-1_ACTTAGGGTGAGAACC	CK-1	2140	1000	CK	0
	CK-1_ACTTAGGTCTCGCCTA	CK-1	1853	760	CK	0
	CK-1_ACTTATCAGGAGCAAA	CK-1	2215	1121	CK	0
	CK-1_ACTTATCAGTTCGCAT	CK-1	2142	1044	CK	0
	CK-1_ACTTATCCAAGACAAT	CK-1	1862	701	CK	0
	CK-1_ACTTATCCACACACGC	CK-1	2062	726	CK	0
	CK-1_ACTTATCCACGTAACT	CK-1	1930	715	CK	0
	CK-1_ACTTATCCACTACCCT	CK-1	1895	754	CK	0
	CK-1_ACTTATCCATTGCCGG	CK-1	2261	1082	CK	0
	CK-1_ACTTATCTCGTTCCCA	CK-1	2884	1275	CK	0
	CK-1_ACTTCCGAGGACGGAG	CK-1	2738	1205	CK	0
	CK-1_ACTTCCGCACAACCGC	CK-1	5371	1287	CK	0
	CK-1_ACTTCCGCAGTCAGCC	CK-1	1850	799	CK	0
	CK-1_ACTTCCGCATCCAATG	CK-1	1986	758	CK	0
	CK-1_ACTTCCGGTACCCGAC	CK-1	3017	1273	CK	0
	CK-1_ACTTCCGGTAGTATAG	CK-1	2673	1308	CK	0
	CK-1_ACTTCCGTCAAACGAA	CK-1	1998	700	CK	0
	CK-1_ACTTCCGTCCCAATAG	CK-1	2718	1156	CK	0
	CK-1_ACTTCCGTCCGTCACT	CK-1	1907	917	CK	0
	CK-1_ACTTCCGTCCTACGAA	CK-1	2019	785	CK	0
	CK-1_ACTTCCGTCCTTTGAT	CK-1	4350	1753	CK	0
	CK-1_ACTTCGCAGGCGTTGA	CK-1	1902	981	CK	0
	CK-1_ACTTCGCCAGAATTCC	CK-1	2307	1027	CK	0
	CK-1_ACTTCGCCAGTTTGGT	CK-1	1871	715	CK	0
	CK-1_ACTTCGCTCACCTCAC	CK-1	1894	698	CK	0
	CK-1_ACTTCGCTCCACGTAA	CK-1	2362	1124	CK	0
	CK-1_ACTTTCAAGTCAGCCC	CK-1	2268	1084	CK	0
	CK-1_ACTTTCACAACCGTAT	CK-1	1956	731	CK	0
	CK-1_ACTTTCACAGACCATT	CK-1	2131	760	CK	0
	CK-1_ACTTTCACATCATTGG	CK-1	1995	699	CK	0
	CK-1_ACTTTCATCAATCTTC	CK-1	2511	1026	CK	0
	CK-1_ACTTTCATCAGTCAGT	CK-1	2363	1222	CK	0
	CK-1_ACTTTCATCCACCTGT	CK-1	2147	758	CK	0
	CK-1_ACTTTCATCCCTCAAC	CK-1	2183	706	CK	0
	CK-1_ACTTTCATCTCATTGT	CK-1	1911	729	CK	0
	CK-1_ACTTTGTAGAGTCACG	CK-1	2112	980	CK	0
	CK-1_ACTTTGTAGGTAATCA	CK-1	2161	1084	CK	0
	CK-1_ACTTTGTCACCATAAC	CK-1	2555	1196	CK	0
	CK-1_ACTTTGTGTATTCTCT	CK-1	1947	914	CK	0
	CK-1_ACTTTGTGTTGCCGAC	CK-1	2680	1018	CK	0
	CK-1_ACTTTGTTCCAGTGCG	CK-1	3032	1447	CK	0
	CK-1_ACTTTGTTCCTGGTCT	CK-1	2827	1311	CK	0
	CK-1_ACTTTGTTCTGACAGT	CK-1	1857	964	CK	0
	CK-1_AGAAATGCATGACGAG	CK-1	2879	1419	CK	0
	CK-1_AGAAATGGTACGACTT	CK-1	2240	986	CK	0
	CK-1_AGAAATGTCTCGGTCT	CK-1	2148	1090	CK	0
	CK-1_AGAACAACACAGCTTA	CK-1	2752	1368	CK	0
	CK-1_AGAACAACAGCTATAC	CK-1	1846	688	CK	0
	CK-1_AGAACAACATCGCTAA	CK-1	2081	942	CK	0
	CK-1_AGAACAACATGGAGAC	CK-1	3798	1450	CK	0
	CK-1_AGAACAAGTTCCGCTT	CK-1	2162	1055	CK	0
	CK-1_AGAACAATCCTGGCTT	CK-1	1863	687	CK	0
	CK-1_AGAACCTCACAGTCAT	CK-1	4279	1757	CK	0
	CK-1_AGAACCTCACTGCGAC	CK-1	3612	958	CK	0
	CK-1_AGAACCTCAGACCAGA	CK-1	2096	1009	CK	0
	CK-1_AGAACCTCATCAGTCA	CK-1	1995	710	CK	0
	CK-1_AGAACCTGTAGATTAG	CK-1	5963	1899	CK	0
	CK-1_AGAACCTGTCATGGCC	CK-1	1874	666	CK	0
	CK-1_AGAACCTGTTCGGCGT	CK-1	2092	1062	CK	0
	CK-1_AGAACCTTCACATACG	CK-1	2498	1183	CK	0
	CK-1_AGAACCTTCCACCTCA	CK-1	1860	804	CK	0
	CK-1_AGAAGCGCAATCAGCT	CK-1	2034	931	CK	0
	CK-1_AGAAGCGGTCTGTCCT	CK-1	1907	938	CK	0
	CK-1_AGAAGCGTCATCACCC	CK-1	1853	904	CK	0
	CK-1_AGAAGTAAGACATCCT	CK-1	2035	904	CK	0
	CK-1_AGAAGTAAGCACTAAA	CK-1	5318	1955	CK	0
	CK-1_AGAAGTACAGGCTTGC	CK-1	2169	967	CK	0
	CK-1_AGAAGTATCAATCAGC	CK-1	2011	963	CK	0
	CK-1_AGAAGTATCAGACCGC	CK-1	2527	1186	CK	0
	CK-1_AGAAGTATCGCAGTGC	CK-1	1998	886	CK	0
	CK-1_AGACAAAAGTACAGCG	CK-1	2053	930	CK	0
	CK-1_AGACAAACAACACTAC	CK-1	4385	1459	CK	0
	CK-1_AGACAAACAGGATGAC	CK-1	2234	893	CK	0
	CK-1_AGACAAACAGGTGTGA	CK-1	2279	1014	CK	0
	CK-1_AGACAAAGTTGGGATG	CK-1	2490	1149	CK	0
	CK-1_AGACAAATCCCGGTAG	CK-1	2152	1008	CK	0
	CK-1_AGACACTGTACCCGCA	CK-1	3775	1706	CK	0
	CK-1_AGACACTGTCGCTTGG	CK-1	2147	1058	CK	0
	CK-1_AGACACTTCCACCTGT	CK-1	2653	1189	CK	0
	CK-1_AGACACTTCGCCAGAC	CK-1	2259	1120	CK	0
	CK-1_AGACAGGAGATTGACA	CK-1	6511	1963	CK	0
	CK-1_AGACAGGAGGTGGGTT	CK-1	2477	881	CK	0
	CK-1_AGACAGGCATACTGTG	CK-1	2558	1200	CK	0
	CK-1_AGACAGGGTATCCTTT	CK-1	1930	730	CK	0
	CK-1_AGACAGGTCAAGTAAG	CK-1	1912	834	CK	0
	CK-1_AGACAGGTCACAGTGT	CK-1	2009	982	CK	0
	CK-1_AGACAGGTCTTTCCAA	CK-1	2010	1000	CK	0
	CK-1_AGACCATAGCCATTCA	CK-1	3245	1456	CK	0
	CK-1_AGACCATCAACCCTAA	CK-1	4349	1858	CK	0
	CK-1_AGACCATCAACGTTAC	CK-1	2670	1187	CK	0
	CK-1_AGACCATCACAAATAG	CK-1	4948	2329	CK	0
	CK-1_AGACCATCAGTATGAA	CK-1	2340	1143	CK	0
	CK-1_AGACCATCATATGGCT	CK-1	2520	1195	CK	0
	CK-1_AGACCATGTCACTTAG	CK-1	2115	965	CK	0
	CK-1_AGACCATGTGTCTTCC	CK-1	4310	1564	CK	0
	CK-1_AGACCATTCAATGCAC	CK-1	2668	1213	CK	0
	CK-1_AGACCATTCCTTACCG	CK-1	2038	719	CK	0
	CK-1_AGACCATTCTCCACTG	CK-1	1908	699	CK	0
	CK-1_AGACCCGAGAGGTTTA	CK-1	1977	985	CK	0
	CK-1_AGACCCGAGGAAACGA	CK-1	7031	2307	CK	0
	CK-1_AGACCCGCAAGAAACT	CK-1	2275	1045	CK	0
	CK-1_AGACCCGCACACAGCC	CK-1	2517	1160	CK	0
	CK-1_AGACCCGCATCAACCA	CK-1	2320	1072	CK	0
	CK-1_AGACCCGCATCGCCTT	CK-1	2320	1119	CK	0
	CK-1_AGACCCGCATGACTAC	CK-1	1919	708	CK	0
	CK-1_AGACCCGGTGTCTAAC	CK-1	2609	1226	CK	0
	CK-1_AGACCCGTCACACCCT	CK-1	2424	1079	CK	0
	CK-1_AGACCCGTCCTGGTCT	CK-1	2524	1183	CK	0
	CK-1_AGACCCGTCCTTATGT	CK-1	2173	808	CK	0
	CK-1_AGACTCAAGACCCTTA	CK-1	2527	1188	CK	0
	CK-1_AGACTCAAGCTTAGTC	CK-1	2327	1223	CK	0
	CK-1_AGACTCAAGGCTTAAA	CK-1	2081	933	CK	0
	CK-1_AGACTCACAATACCTG	CK-1	2474	1071	CK	0
	CK-1_AGACTCACAGGTTCAT	CK-1	1859	711	CK	0
	CK-1_AGACTCAGTATGCGGA	CK-1	1937	991	CK	0
	CK-1_AGACTCAGTCCTTAAG	CK-1	1874	786	CK	0
	CK-1_AGACTCAGTCGTGTTA	CK-1	3057	1210	CK	0
	CK-1_AGACTCATCTGCGGGT	CK-1	2056	973	CK	0
	CK-1_AGACTCATCTGGTCAA	CK-1	1840	886	CK	0
	CK-1_AGAGAATAGACTCCGC	CK-1	2400	1073	CK	0
	CK-1_AGAGAATAGAGTCGAC	CK-1	3435	1386	CK	0
	CK-1_AGAGAATAGATGGCAC	CK-1	2292	1015	CK	0
	CK-1_AGAGAATCACCTGCTT	CK-1	1915	706	CK	0
	CK-1_AGAGAATGTTGAGAGC	CK-1	2199	1057	CK	0
	CK-1_AGAGAATTCGCTGTCT	CK-1	2615	924	CK	0
	CK-1_AGAGAGCAGACAACAT	CK-1	1971	976	CK	0
	CK-1_AGAGAGCAGGTCACCC	CK-1	4414	2286	CK	0
	CK-1_AGAGAGCCACATAGCT	CK-1	2240	1027	CK	0
	CK-1_AGAGAGCCATCATGAC	CK-1	5192	1688	CK	0
	CK-1_AGAGAGCTCCATCGTC	CK-1	2044	1018	CK	0
	CK-1_AGAGCAGGTATTTCCT	CK-1	2681	1290	CK	0
	CK-1_AGAGCCCGTAGTCGTT	CK-1	2272	1068	CK	0
	CK-1_AGAGCCCGTTAAAGTG	CK-1	2508	1202	CK	0
	CK-1_AGAGCCCTCTGACCCT	CK-1	1978	975	CK	0
	CK-1_AGATAGACACTACGGC	CK-1	1919	944	CK	0
	CK-1_AGATAGACAGGAGACT	CK-1	1861	912	CK	0
	CK-1_AGATAGACATAATGCC	CK-1	1941	752	CK	0
	CK-1_AGATAGAGTAGCGATG	CK-1	2728	1210	CK	0
	CK-1_AGATAGATCGCTGATA	CK-1	1866	956	CK	0
	CK-1_AGATCCAAGAGGATGA	CK-1	4546	1912	CK	0
	CK-1_AGATCCAAGGATATGT	CK-1	1915	1014	CK	0
	CK-1_AGATCCACAAGGTTGG	CK-1	1917	978	CK	0
	CK-1_AGATCCACACAGTATC	CK-1	3723	1809	CK	0
	CK-1_AGATCCACACCTATCC	CK-1	1943	759	CK	0
	CK-1_AGATCCACACGAGAAC	CK-1	1956	946	CK	0
	CK-1_AGATCCAGTAACCAGG	CK-1	1936	989	CK	0
	CK-1_AGATCCAGTCATTCCC	CK-1	2877	1327	CK	0
	CK-1_AGATCCAGTCGCTCGA	CK-1	2412	1137	CK	0
	CK-1_AGATCCAGTCTTACTT	CK-1	3049	1420	CK	0
	CK-1_AGATCCAGTGGCTTGC	CK-1	1982	1015	CK	0
	CK-1_AGATCCATCACATTGG	CK-1	2287	1105	CK	0
	CK-1_AGATCGTAGAATCGAT	CK-1	2761	1414	CK	0
	CK-1_AGATCGTAGGCTCTCG	CK-1	2528	1213	CK	0
	CK-1_AGATCGTCAGATACTC	CK-1	2368	1131	CK	0
	CK-1_AGATCGTTCGACACCG	CK-1	2556	1219	CK	0
	CK-1_AGATCGTTCGTTCTCG	CK-1	1881	945	CK	0
	CK-1_AGATGAAAGAAGCTCG	CK-1	3245	1466	CK	0
	CK-1_AGATGAAAGCATCAAA	CK-1	2079	1007	CK	0
	CK-1_AGATGAACAACATACC	CK-1	1846	693	CK	0
	CK-1_AGATGAACACATATCG	CK-1	2116	990	CK	0
	CK-1_AGATGAACAGCGTAGA	CK-1	2285	1074	CK	0
	CK-1_AGATGAAGTCACATTG	CK-1	2077	952	CK	0
	CK-1_AGATGAAGTTATCTTC	CK-1	2089	968	CK	0
	CK-1_AGATGAATCAAGAAAC	CK-1	2513	1054	CK	0
	CK-1_AGATGAATCACGGAGA	CK-1	2018	921	CK	0
	CK-1_AGATGAATCATGCCGG	CK-1	2403	1170	CK	0
	CK-1_AGATGCTAGCACCGTC	CK-1	2616	1258	CK	0
	CK-1_AGATGCTCACAATGAA	CK-1	1984	743	CK	0
	CK-1_AGATGCTTCACTGGTA	CK-1	2198	1024	CK	0
	CK-1_AGATGCTTCAGTCACA	CK-1	1981	918	CK	0
	CK-1_AGCATCACAAACTCGT	CK-1	1846	740	CK	0
	CK-1_AGCATCACAACCGCTG	CK-1	2914	1416	CK	0
	CK-1_AGCATCACATCCGAGC	CK-1	2217	1074	CK	0
	CK-1_AGCATCAGTCATCGCG	CK-1	2339	856	CK	0
	CK-1_AGCATCAGTCCAGGTC	CK-1	2567	1253	CK	0
	CK-1_AGCATCAGTGTCCAAT	CK-1	2033	979	CK	0
	CK-1_AGCATCATCCCTCGTA	CK-1	2482	1148	CK	0
	CK-1_AGCATCATCCGTGGGT	CK-1	2430	1193	CK	0
	CK-1_AGCATCATCCTCGATC	CK-1	2679	1277	CK	0
	CK-1_AGCCAATGTATCTTCT	CK-1	2153	853	CK	0
	CK-1_AGCCAATGTCCGTACG	CK-1	3545	1291	CK	0
	CK-1_AGCCAATGTCCTGTCT	CK-1	3751	1470	CK	0
	CK-1_AGCCAATGTGGAAATT	CK-1	2105	1042	CK	0
	CK-1_AGCCAATGTGGTTTAC	CK-1	2859	1291	CK	0
	CK-1_AGCCAATTCTAGGCCG	CK-1	2731	1240	CK	0
	CK-1_AGCCAATTCTTCTAAC	CK-1	1893	723	CK	0
	CK-1_AGCCACGAGTCGGCAA	CK-1	3661	1570	CK	0
	CK-1_AGCCACGAGTGGACGT	CK-1	2123	965	CK	0
	CK-1_AGCCACGCAGCTAACT	CK-1	1839	706	CK	0
	CK-1_AGCCACGCATTCAGCA	CK-1	2261	1044	CK	0
	CK-1_AGCCACGGTACAAGTA	CK-1	2589	1233	CK	0
	CK-1_AGCCACGGTGGCATCC	CK-1	2286	1115	CK	0
	CK-1_AGCCACGGTGTTCCAA	CK-1	2081	938	CK	0
	CK-1_AGCCACGTCACGAACT	CK-1	2832	1268	CK	0
	CK-1_AGCCACGTCATAGACC	CK-1	2224	1077	CK	0
	CK-1_AGCCACGTCCAGTTCC	CK-1	2565	1269	CK	0
	CK-1_AGCCACGTCTCATAGG	CK-1	2117	1131	CK	0
	CK-1_AGCCACGTCTGGCCGA	CK-1	2277	1043	CK	0
	CK-1_AGCCACGTCTTCCTAA	CK-1	2004	776	CK	0
	CK-1_AGCCAGCCAGCATGCC	CK-1	2555	1227	CK	0
	CK-1_AGCCAGCCAGCTCGGT	CK-1	1897	907	CK	0
	CK-1_AGCCAGCGTCAGTCTA	CK-1	1858	877	CK	0
	CK-1_AGCCAGCTCAACACGT	CK-1	2214	1084	CK	0
	CK-1_AGCCAGCTCCCTCAAC	CK-1	1851	715	CK	0
	CK-1_AGCCAGCTCGCTCTAC	CK-1	2425	1150	CK	0
	CK-1_AGCGATTTCATAGGCT	CK-1	1991	1035	CK	0
	CK-1_AGCGCCACACAATCTG	CK-1	3669	1730	CK	0
	CK-1_AGCGCCACACATCATG	CK-1	2443	1139	CK	0
	CK-1_AGCGCCACATACTGAC	CK-1	2441	1145	CK	0
	CK-1_AGCGCCAGTACGAGTG	CK-1	1950	999	CK	0
	CK-1_AGCGCCAGTTCTCGCT	CK-1	2322	1060	CK	0
	CK-1_AGCGCCATCACCGGTG	CK-1	2731	1302	CK	0
	CK-1_AGCGCCATCGACACTA	CK-1	2116	1059	CK	0
	CK-1_AGCGCCATCGGCTCTT	CK-1	2072	1012	CK	0
	CK-1_AGCGCTGCATCCGGTG	CK-1	2392	1142	CK	0
	CK-1_AGCGCTGTCTTGGCTC	CK-1	1968	960	CK	0
	CK-1_AGCGTATAGCGCCATC	CK-1	2073	1029	CK	0
	CK-1_AGCGTATAGGACCCAA	CK-1	2019	970	CK	0
	CK-1_AGCTACAAGCCGGATA	CK-1	2294	1110	CK	0
	CK-1_AGCTACAAGGCCTTGC	CK-1	3062	1488	CK	0
	CK-1_AGCTACACAGATCCTA	CK-1	2329	1116	CK	0
	CK-1_AGCTACAGTTGGGTAG	CK-1	2508	1188	CK	0
	CK-1_AGCTACATCAACTACG	CK-1	3555	1782	CK	0
	CK-1_AGCTCAAAGTACGAGC	CK-1	3320	1089	CK	0
	CK-1_AGCTCAAAGTCGTCTA	CK-1	2437	999	CK	0
	CK-1_AGCTCAAGTATGTCCA	CK-1	2208	1105	CK	0
	CK-1_AGCTCAAGTCTCACAA	CK-1	2697	1352	CK	0
	CK-1_AGCTCAATCCCTCTTT	CK-1	1864	685	CK	0
	CK-1_AGCTCAATCGTCGATA	CK-1	2468	1301	CK	0
	CK-1_AGCTCAATCGTTCAGA	CK-1	2146	976	CK	0
	CK-1_AGCTCAATCTTACACT	CK-1	2000	758	CK	0
	CK-1_AGCTTCCAGACAACTA	CK-1	2236	1125	CK	0
	CK-1_AGCTTCCCAAAGGCGT	CK-1	2431	908	CK	0
	CK-1_AGCTTCCCAAGTCCCG	CK-1	3046	1515	CK	0
	CK-1_AGCTTCCCACCTGAAT	CK-1	3001	1335	CK	0
	CK-1_AGCTTCCCATCCGTTC	CK-1	1899	701	CK	0
	CK-1_AGCTTCCCATCTCAAG	CK-1	2125	1017	CK	0
	CK-1_AGCTTCCTCAACCTCC	CK-1	1852	677	CK	0
	CK-1_AGCTTCCTCATTCGTT	CK-1	2004	726	CK	0
	CK-1_AGCTTCCTCCATACTT	CK-1	2518	1182	CK	0
	CK-1_AGCTTCCTCCTAGCTC	CK-1	1856	946	CK	0
	CK-1_AGCTTCCTCGACATCA	CK-1	2129	697	CK	0
	CK-1_AGCTTCCTCTCCTGCA	CK-1	4347	1777	CK	0
	CK-1_AGCTTCCTCTTTGCAT	CK-1	2057	660	CK	0
	CK-1_AGGAAATCAAACCACT	CK-1	2455	1090	CK	0
	CK-1_AGGAAATGTCTTGAGT	CK-1	5948	1790	CK	0
	CK-1_AGGAAATTCACACCGG	CK-1	2024	976	CK	0
	CK-1_AGGAAATTCATTCGTT	CK-1	2027	1031	CK	0
	CK-1_AGGAAATTCCACCCTA	CK-1	3362	1453	CK	0
	CK-1_AGGAAATTCCTGGCTT	CK-1	2421	1215	CK	0
	CK-1_AGGAATAAGACTCTAC	CK-1	1859	804	CK	0
	CK-1_AGGAATAAGAGGGTCT	CK-1	3178	1139	CK	0
	CK-1_AGGAATAAGTCTAGAA	CK-1	2735	1200	CK	0
	CK-1_AGGAATACACAGTGAG	CK-1	2169	978	CK	0
	CK-1_AGGAATACAGGCACAA	CK-1	1877	948	CK	0
	CK-1_AGGAATACAGGTGGAT	CK-1	2257	1133	CK	0
	CK-1_AGGAATAGTTTCACTT	CK-1	1897	951	CK	0
	CK-1_AGGACGAAGACCTTTG	CK-1	2323	1194	CK	0
	CK-1_AGGACGACAGGACGAT	CK-1	2116	968	CK	0
	CK-1_AGGACGACATGACGAG	CK-1	2734	1172	CK	0
	CK-1_AGGACGAGTTATGACC	CK-1	2388	1135	CK	0
	CK-1_AGGACGATCATGGGAG	CK-1	2943	1092	CK	0
	CK-1_AGGACTTAGGCACGAT	CK-1	1856	961	CK	0
	CK-1_AGGACTTAGGCCTGCT	CK-1	3785	1469	CK	0
	CK-1_AGGACTTAGTAGTCAA	CK-1	3278	1439	CK	0
	CK-1_AGGACTTAGTATGCAA	CK-1	1884	836	CK	0
	CK-1_AGGACTTCACATAGCT	CK-1	2957	1243	CK	0
	CK-1_AGGACTTCACTTCAAG	CK-1	2022	1018	CK	0
	CK-1_AGGACTTGTCCTGGTG	CK-1	1961	925	CK	0
	CK-1_AGGACTTTCCCAAGTA	CK-1	2270	1083	CK	0
	CK-1_AGGAGGTAGATAACGT	CK-1	3506	1257	CK	0
	CK-1_AGGAGGTGTTAAGAAC	CK-1	2169	1126	CK	0
	CK-1_AGGATAACAGAGGAAA	CK-1	1953	1076	CK	0
	CK-1_AGGATAACAGCAGTCC	CK-1	2105	992	CK	0
	CK-1_AGGATAACATGTGCTA	CK-1	2717	974	CK	0
	CK-1_AGGATCTAGGATTACA	CK-1	1850	906	CK	0
	CK-1_AGGATCTGTAAGCAAT	CK-1	2051	1002	CK	0
	CK-1_AGGATCTGTATTGGCT	CK-1	2066	1022	CK	0
	CK-1_AGGATCTGTGAACGGT	CK-1	1944	949	CK	0
	CK-1_AGGATCTGTTTCTTAC	CK-1	1928	724	CK	0
	CK-1_AGGATCTTCCCAGCGA	CK-1	3161	1216	CK	0
	CK-1_AGGATCTTCTGTCGCT	CK-1	1994	1027	CK	0
	CK-1_AGGCATTAGAGGTTTA	CK-1	5100	1660	CK	0
	CK-1_AGGCATTAGATTACCC	CK-1	2850	1355	CK	0
	CK-1_AGGCATTCACCGCTAG	CK-1	2359	995	CK	0
	CK-1_AGGCATTGTGCTAGCC	CK-1	3851	1411	CK	0
	CK-1_AGGCATTGTTATAGAG	CK-1	1837	895	CK	0
	CK-1_AGGCATTTCGACCACG	CK-1	1880	719	CK	0
	CK-1_AGGCATTTCGCTTTAT	CK-1	2232	1088	CK	0
	CK-1_AGGCCACAGAGTCGAC	CK-1	3540	1347	CK	0
	CK-1_AGGCCACAGGGACAGG	CK-1	2061	952	CK	0
	CK-1_AGGCCACCATAACAGA	CK-1	2047	959	CK	0
	CK-1_AGGCCACTCATCGACA	CK-1	2974	1422	CK	0
	CK-1_AGGCCACTCTATACTC	CK-1	2569	1159	CK	0
	CK-1_AGGCTGCAGAAGGTAG	CK-1	2133	1094	CK	0
	CK-1_AGGCTGCAGATTAGCA	CK-1	2500	1206	CK	0
	CK-1_AGGCTGCCAAGCGCAA	CK-1	2484	1208	CK	0
	CK-1_AGGCTGCCAGCCGGTT	CK-1	1910	819	CK	0
	CK-1_AGGCTGCTCCAGCACG	CK-1	1897	737	CK	0
	CK-1_AGGGAGTCAAGTTTGC	CK-1	2104	958	CK	0
	CK-1_AGGGAGTCAGAGGACT	CK-1	8794	2211	CK	0
	CK-1_AGGGAGTTCAACTGAC	CK-1	4408	1629	CK	0
	CK-1_AGGGAGTTCTACGCAA	CK-1	2170	996	CK	0
	CK-1_AGGGCCTGTAACATCC	CK-1	2056	1002	CK	0
	CK-1_AGGGCCTGTCCTGTCT	CK-1	2227	1057	CK	0
	CK-1_AGGGCCTTCGCTTACC	CK-1	2027	951	CK	0
	CK-1_AGGGCTCCATCACGGC	CK-1	1916	906	CK	0
	CK-1_AGGGCTCTCAACTGGT	CK-1	3756	1422	CK	0
	CK-1_AGGGTCCGTCCTATAG	CK-1	1952	937	CK	0
	CK-1_AGGGTCCTCACGTCCT	CK-1	1873	936	CK	0
	CK-1_AGGGTCCTCCCATAAG	CK-1	2270	1044	CK	0
	CK-1_AGGGTCCTCGCAGTTA	CK-1	2185	1022	CK	0
	CK-1_AGGGTGAGTTATCCAG	CK-1	2018	1030	CK	0
	CK-1_AGGGTGATCCTAAGTG	CK-1	1982	961	CK	0
	CK-1_AGGGTGATCTTCTCAA	CK-1	3440	1471	CK	0
	CK-1_AGGGTTTAGCTATCTG	CK-1	5373	1868	CK	0
	CK-1_AGGGTTTAGTCACAGG	CK-1	2112	961	CK	0
	CK-1_AGGGTTTAGTCATTGC	CK-1	2329	1045	CK	0
	CK-1_AGGGTTTCACGGGCTT	CK-1	2045	986	CK	0
	CK-1_AGGGTTTCATGTGACT	CK-1	1942	976	CK	0
	CK-1_AGGGTTTGTCAGTTTG	CK-1	2612	1184	CK	0
	CK-1_AGGGTTTGTCCCTGAG	CK-1	2170	1004	CK	0
	CK-1_AGGGTTTTCGGACTGC	CK-1	4662	1533	CK	0
	CK-1_AGGTAGGAGACATACA	CK-1	2042	960	CK	0
	CK-1_AGGTAGGGTCACTACA	CK-1	2342	1021	CK	0
	CK-1_AGGTAGGGTGGATTTC	CK-1	2321	1089	CK	0
	CK-1_AGGTCATAGCCTTCTC	CK-1	1877	757	CK	0
	CK-1_AGGTCATAGGCGACAT	CK-1	2020	1020	CK	0
	CK-1_AGGTCATCATGCAGCC	CK-1	2293	1058	CK	0
	CK-1_AGGTCATTCTCGCCTA	CK-1	4177	1723	CK	0
	CK-1_AGGTCTAGTGATTCTG	CK-1	2111	984	CK	0
	CK-1_AGGTCTATCAAGTAAG	CK-1	1841	899	CK	0
	CK-1_AGGTCTATCAGAGTTC	CK-1	2051	992	CK	0
	CK-1_AGGTCTATCTAGCCAA	CK-1	2607	1170	CK	0
	CK-1_AGGTGTTAGCTGACCC	CK-1	1845	857	CK	0
	CK-1_AGGTGTTCACTCCTTG	CK-1	2294	1070	CK	0
	CK-1_AGGTGTTGTCTGGTTA	CK-1	2258	1127	CK	0
	CK-1_AGGTGTTGTGGAACCA	CK-1	2035	850	CK	0
	CK-1_AGGTGTTTCCTACACC	CK-1	1966	986	CK	0
	CK-1_AGGTTACAGCGAGTCA	CK-1	1939	1015	CK	0
	CK-1_AGGTTACCAACACGAG	CK-1	1854	925	CK	0
	CK-1_AGGTTACCAATGTCTG	CK-1	2027	1026	CK	0
	CK-1_AGGTTACCACATAGCT	CK-1	1856	737	CK	0
	CK-1_AGGTTACCAGAAGTGC	CK-1	2332	1220	CK	0
	CK-1_AGGTTACGTCGTTCAA	CK-1	1985	990	CK	0
	CK-1_AGGTTACGTTCAAGTC	CK-1	1992	975	CK	0
	CK-1_AGGTTGTCAACAAGTA	CK-1	2210	1130	CK	0
	CK-1_AGGTTGTCAATTGAAG	CK-1	1875	907	CK	0
	CK-1_AGTAACCAGCGACTGA	CK-1	4068	1429	CK	0
	CK-1_AGTAACCCAAACTCTG	CK-1	3951	1620	CK	0
	CK-1_AGTAACCCACCGAATT	CK-1	1919	863	CK	0
	CK-1_AGTAACCCAGGATTCT	CK-1	1953	1034	CK	0
	CK-1_AGTAACCGTAACTTCG	CK-1	2439	1123	CK	0
	CK-1_AGTAACCGTTCCGCTT	CK-1	1870	678	CK	0
	CK-1_AGTAACCTCTGGCCTT	CK-1	2476	1100	CK	0
	CK-1_AGTACCAAGATGACAT	CK-1	2362	1202	CK	0
	CK-1_AGTACCAAGCGAACTG	CK-1	1965	916	CK	0
	CK-1_AGTACCAAGTAGCATA	CK-1	2391	1105	CK	0
	CK-1_AGTACCACAAAGGGTC	CK-1	2939	1375	CK	0
	CK-1_AGTACCACACCTGATA	CK-1	2635	1167	CK	0
	CK-1_AGTACCAGTCTCTCAC	CK-1	2299	1048	CK	0
	CK-1_AGTACCATCAATCGGT	CK-1	2188	1052	CK	0
	CK-1_AGTACCATCCTGCCAT	CK-1	2045	978	CK	0
	CK-1_AGTACTGAGATTGCGG	CK-1	2747	1361	CK	0
	CK-1_AGTACTGAGGTTCCAT	CK-1	3164	1530	CK	0
	CK-1_AGTACTGAGTCTCCTC	CK-1	2543	1160	CK	0
	CK-1_AGTACTGCATTGTAGC	CK-1	2256	1076	CK	0
	CK-1_AGTACTGGTGTTGAGG	CK-1	2553	1117	CK	0
	CK-1_AGTACTGTCTGTAACG	CK-1	2043	1005	CK	0
	CK-1_AGTAGCTAGATACAGT	CK-1	2498	1272	CK	0
	CK-1_AGTAGCTGTATCGAGG	CK-1	2008	1036	CK	0
	CK-1_AGTAGTCAGAAGTCAT	CK-1	1969	956	CK	0
	CK-1_AGTAGTCAGCCTCCAG	CK-1	2311	1090	CK	0
	CK-1_AGTAGTCTCCGAGGCT	CK-1	2113	1115	CK	0
	CK-1_AGTCAACAGGCTATCT	CK-1	2347	1124	CK	0
	CK-1_AGTCAACCAATCTAGC	CK-1	1891	881	CK	0
	CK-1_AGTCAACCACATACTG	CK-1	4214	1694	CK	0
	CK-1_AGTCAACGTATTGAGA	CK-1	2215	1075	CK	0
	CK-1_AGTCAACGTCTGTGGC	CK-1	1993	955	CK	0
	CK-1_AGTCAACTCGGTAACT	CK-1	2261	797	CK	0
	CK-1_AGTCACAGTCTGCAAT	CK-1	5455	1835	CK	0
	CK-1_AGTCACATCTGGTCAA	CK-1	1886	916	CK	0
	CK-1_AGTCATGAGGTCCTGC	CK-1	2105	1128	CK	0
	CK-1_AGTCATGGTACGCTAT	CK-1	2030	1002	CK	0
	CK-1_AGTCATGGTAGTATAG	CK-1	2293	1138	CK	0
	CK-1_AGTCATGGTATCCCAA	CK-1	2267	896	CK	0
	CK-1_AGTCATGGTATGTCCA	CK-1	2108	1024	CK	0
	CK-1_AGTCATGGTGCTGATT	CK-1	2394	1169	CK	0
	CK-1_AGTCTCCGTCCGGCAT	CK-1	2051	1015	CK	0
	CK-1_AGTCTCCGTCTGTGCG	CK-1	1886	916	CK	0
	CK-1_AGTGACTCAAATACGA	CK-1	2589	1345	CK	0
	CK-1_AGTGACTGTCTTCCGT	CK-1	2268	1079	CK	0
	CK-1_AGTGACTTCCATTGGA	CK-1	1861	844	CK	0
	CK-1_AGTGACTTCCCAAGCG	CK-1	2877	1252	CK	0
	CK-1_AGTGACTTCCTTATAC	CK-1	2194	1003	CK	0
	CK-1_AGTGATCGTCTACAAC	CK-1	1962	960	CK	0
	CK-1_AGTGCCGAGGTGGGTT	CK-1	2040	981	CK	0
	CK-1_AGTGCCGCAACGATCT	CK-1	2825	1372	CK	0
	CK-1_AGTGCCGCAAGGCCTC	CK-1	2523	1243	CK	0
	CK-1_AGTGCCGCAGTTAAAG	CK-1	2130	1030	CK	0
	CK-1_AGTGCCGGTACCGTGC	CK-1	1905	728	CK	0
	CK-1_AGTGCCGGTTGCCTAA	CK-1	2156	1020	CK	0
	CK-1_AGTGTTGAGAGGGTCT	CK-1	2058	1001	CK	0
	CK-1_AGTGTTGGTAGATGTA	CK-1	2267	861	CK	0
	CK-1_AGTGTTGTCATCTGTT	CK-1	2930	1131	CK	0
	CK-1_AGTGTTGTCTCTTAAC	CK-1	2504	1267	CK	0
	CK-1_AGTTAGCAGCTGCCTG	CK-1	1919	832	CK	0
	CK-1_AGTTCCCAGAACCCGA	CK-1	1894	965	CK	0
	CK-1_AGTTCCCCACTATCGA	CK-1	1913	737	CK	0
	CK-1_AGTTCCCCATCCCACT	CK-1	2985	1400	CK	0
	CK-1_AGTTCCCGTTATAGAG	CK-1	3351	1293	CK	0
	CK-1_AGTTCCCTCACCGGTG	CK-1	2551	1156	CK	0
	CK-1_AGTTCCCTCCAGTACA	CK-1	4007	1539	CK	0
	CK-1_AGTTCGAAGGTTACAA	CK-1	1932	969	CK	0
	CK-1_AGTTCGAAGGTTCCAT	CK-1	2307	1188	CK	0
	CK-1_AGTTCGACACCTCTAC	CK-1	2708	1103	CK	0
	CK-1_AGTTCGACACGCGCTA	CK-1	1884	939	CK	0
	CK-1_AGTTCGAGTTAGAAGT	CK-1	1939	976	CK	0
	CK-1_ATACCGACAAGAATAC	CK-1	2478	1233	CK	0
	CK-1_ATACCGACAGGGACTA	CK-1	2090	1001	CK	0
	CK-1_ATACCGAGTACCATAC	CK-1	1900	726	CK	0
	CK-1_ATACCGATCATAGGCT	CK-1	2686	1177	CK	0
	CK-1_ATACCTTAGCAGGCAT	CK-1	3024	1378	CK	0
	CK-1_ATACCTTAGTCCCTAA	CK-1	2035	816	CK	0
	CK-1_ATACCTTAGTGAGGTC	CK-1	1856	867	CK	0
	CK-1_ATACCTTCAAACACCT	CK-1	2397	780	CK	0
	CK-1_ATACCTTCAACAAGAT	CK-1	2521	1171	CK	0
	CK-1_ATACCTTCACACCAGC	CK-1	1894	717	CK	0
	CK-1_ATACCTTCAGGCCCTA	CK-1	2996	1360	CK	0
	CK-1_ATACCTTGTAAGCAAT	CK-1	2522	1092	CK	0
	CK-1_ATACCTTGTCTATGAC	CK-1	2092	1037	CK	0
	CK-1_ATACCTTGTCTGCAAT	CK-1	2247	783	CK	0
	CK-1_ATACCTTTCCCATAGA	CK-1	2456	1128	CK	0
	CK-1_ATACCTTTCGACCATA	CK-1	1905	720	CK	0
	CK-1_ATACCTTTCGCAACAT	CK-1	2257	789	CK	0
	CK-1_ATACTTCAGTTCCATG	CK-1	1918	903	CK	0
	CK-1_ATACTTCCACATTCTT	CK-1	2193	772	CK	0
	CK-1_ATACTTCCAGCATACT	CK-1	1837	713	CK	0
	CK-1_ATACTTCCAGGCTACC	CK-1	2289	799	CK	0
	CK-1_ATACTTCCATACAGGG	CK-1	2861	1310	CK	0
	CK-1_ATACTTCGTATGGTAA	CK-1	2012	952	CK	0
	CK-1_ATACTTCTCATGAGGG	CK-1	2444	1275	CK	0
	CK-1_ATACTTCTCCCTCATG	CK-1	3029	1400	CK	0
	CK-1_ATACTTCTCTGAGATC	CK-1	3103	1511	CK	0
	CK-1_ATACTTCTCTTCTGGC	CK-1	2284	801	CK	0
	CK-1_ATAGACCAGATCACTC	CK-1	3008	1313	CK	0
	CK-1_ATAGACCAGGGCATGT	CK-1	2232	1021	CK	0
	CK-1_ATAGACCAGGTTCTTG	CK-1	2141	1037	CK	0
	CK-1_ATAGACCCAAGCACCC	CK-1	1994	740	CK	0
	CK-1_ATAGACCCAGGCGATA	CK-1	2322	1058	CK	0
	CK-1_ATAGACCTCGATTTCT	CK-1	1932	738	CK	0
	CK-1_ATAGACCTCTCCAATT	CK-1	2075	721	CK	0
	CK-1_ATAGAGAAGGTAGTAT	CK-1	2447	892	CK	0
	CK-1_ATAGAGAAGTAATTGG	CK-1	2356	861	CK	0
	CK-1_ATAGAGAAGTACCATC	CK-1	2006	962	CK	0
	CK-1_ATAGAGACAACTCCCT	CK-1	2310	1094	CK	0
	CK-1_ATAGAGACAGACATCT	CK-1	2121	915	CK	0
	CK-1_ATAGAGACAGATCCTA	CK-1	2190	1058	CK	0
	CK-1_ATAGAGACATCCGCGA	CK-1	2563	1207	CK	0
	CK-1_ATAGAGACATCTATCT	CK-1	2027	1023	CK	0
	CK-1_ATAGGCTAGGCCTGCT	CK-1	2466	857	CK	0
	CK-1_ATAGGCTCACATAGCT	CK-1	2038	970	CK	0
	CK-1_ATAGGCTCAGGTTCGC	CK-1	1845	880	CK	0
	CK-1_ATAGGCTGTTAGGCTT	CK-1	2114	1009	CK	0
	CK-1_ATAGGCTTCAGATTGC	CK-1	2449	1209	CK	0
	CK-1_ATATCCTCAATCCAGT	CK-1	2061	938	CK	0
	CK-1_ATATCCTCACACCAGC	CK-1	1958	727	CK	0
	CK-1_ATATCCTCACGGCACT	CK-1	2602	1149	CK	0
	CK-1_ATATCCTCAGTTGCGC	CK-1	2515	1240	CK	0
	CK-1_ATATCCTCATCATGAC	CK-1	6278	2380	CK	0
	CK-1_ATATCCTGTAATTAGG	CK-1	1845	941	CK	0
	CK-1_ATATCCTTCAAATGCC	CK-1	1967	711	CK	0
	CK-1_ATATCCTTCAAGCGTT	CK-1	2976	1203	CK	0
	CK-1_ATATCCTTCAGCTCTC	CK-1	2360	791	CK	0
	CK-1_ATATCCTTCAGCTGAT	CK-1	5431	2083	CK	0
	CK-1_ATATCCTTCCAACTAG	CK-1	2023	733	CK	0
	CK-1_ATATCCTTCGACCACG	CK-1	1977	709	CK	0
	CK-1_ATATCCTTCGCATTGA	CK-1	1877	680	CK	0
	CK-1_ATATCCTTCGTTCTAT	CK-1	2304	788	CK	0
	CK-1_ATATCCTTCTGTCCCA	CK-1	1972	662	CK	0
	CK-1_ATCACAGAGGATGTTA	CK-1	2255	1069	CK	0
	CK-1_ATCACAGCATCGGTTA	CK-1	1840	826	CK	0
	CK-1_ATCACAGGTGGCTACC	CK-1	2249	1103	CK	0
	CK-1_ATCACAGGTGGGTCAA	CK-1	3676	1407	CK	0
	CK-1_ATCACAGTCATGCCCT	CK-1	1859	710	CK	0
	CK-1_ATCACAGTCTCACCCA	CK-1	3089	1363	CK	0
	CK-1_ATCACGAAGCTATCTG	CK-1	2598	1149	CK	0
	CK-1_ATCACGAAGGATTTAG	CK-1	2078	976	CK	0
	CK-1_ATCACGAAGGATTTCC	CK-1	1862	676	CK	0
	CK-1_ATCACGACAATAACGA	CK-1	2501	1134	CK	0
	CK-1_ATCACGACATACTGAC	CK-1	2108	756	CK	0
	CK-1_ATCACGACATCATCCC	CK-1	2121	726	CK	0
	CK-1_ATCACGAGTTCTCGCT	CK-1	1961	827	CK	0
	CK-1_ATCACGATCATAGGCT	CK-1	2131	1087	CK	0
	CK-1_ATCACGATCGCATTAG	CK-1	1927	1041	CK	0
	CK-1_ATCACTTAGCGGACAT	CK-1	2241	1069	CK	0
	CK-1_ATCACTTAGCGTTCCG	CK-1	1908	982	CK	0
	CK-1_ATCACTTCAACCCTCT	CK-1	1850	727	CK	0
	CK-1_ATCACTTCAAGCAATA	CK-1	4782	1784	CK	0
	CK-1_ATCACTTCACGCCAGT	CK-1	2492	1166	CK	0
	CK-1_ATCACTTCATCTGCGG	CK-1	2004	767	CK	0
	CK-1_ATCACTTCATGTGTCA	CK-1	3327	1599	CK	0
	CK-1_ATCACTTGTTTACGTG	CK-1	2473	1194	CK	0
	CK-1_ATCACTTTCGACACTA	CK-1	1875	690	CK	0
	CK-1_ATCACTTTCTCCGTGT	CK-1	6412	2204	CK	0
	CK-1_ATCACTTTCTGAATGC	CK-1	2260	1110	CK	0
	CK-1_ATCACTTTCTTCTTCC	CK-1	1899	698	CK	0
	CK-1_ATCAGGTCACTTTATC	CK-1	2991	1341	CK	0
	CK-1_ATCAGGTCAGACACCC	CK-1	2073	983	CK	0
	CK-1_ATCAGGTTCCAGTGCG	CK-1	2609	900	CK	0
	CK-1_ATCATTCAGTCTCCTC	CK-1	1934	701	CK	0
	CK-1_ATCATTCCACGACTAT	CK-1	1902	659	CK	0
	CK-1_ATCATTCGTCATGCAT	CK-1	1920	935	CK	0
	CK-1_ATCATTCGTTTCCAAG	CK-1	3770	1813	CK	0
	CK-1_ATCATTCTCAGCTCTC	CK-1	2936	1243	CK	0
	CK-1_ATCATTCTCTCCCTAG	CK-1	2407	1180	CK	0
	CK-1_ATCCACCAGATCACCT	CK-1	2017	748	CK	0
	CK-1_ATCCACCAGCCATTTG	CK-1	3852	1764	CK	0
	CK-1_ATCCACCAGGGCAACT	CK-1	2472	1121	CK	0
	CK-1_ATCCACCCAAAGGTTA	CK-1	1862	699	CK	0
	CK-1_ATCCACCCACAGCTGC	CK-1	3057	1347	CK	0
	CK-1_ATCCACCCACTCATAG	CK-1	2186	738	CK	0
	CK-1_ATCCACCCAGCTTCCT	CK-1	2343	761	CK	0
	CK-1_ATCCACCCAGGCATGA	CK-1	2635	1167	CK	0
	CK-1_ATCCACCGTACCCGCA	CK-1	2048	731	CK	0
	CK-1_ATCCACCGTAGCGCCT	CK-1	2836	1221	CK	0
	CK-1_ATCCACCGTCATCCGG	CK-1	2048	736	CK	0
	CK-1_ATCCACCGTTCGAACT	CK-1	2114	718	CK	0
	CK-1_ATCCACCGTTTCCATT	CK-1	2238	806	CK	0
	CK-1_ATCCATTAGCAAATCA	CK-1	2280	1070	CK	0
	CK-1_ATCCATTAGGCTGTAG	CK-1	3654	1468	CK	0
	CK-1_ATCCATTGTTGGGATG	CK-1	2061	976	CK	0
	CK-1_ATCCATTTCACTCACC	CK-1	3247	1452	CK	0
	CK-1_ATCCCTGAGTAACAGT	CK-1	4311	1463	CK	0
	CK-1_ATCCCTGCAATGCTCA	CK-1	1846	695	CK	0
	CK-1_ATCCCTGCACCAACAT	CK-1	2567	785	CK	0
	CK-1_ATCCCTGCACGGCTAC	CK-1	2115	734	CK	0
	CK-1_ATCCCTGCACTGGACC	CK-1	2231	791	CK	0
	CK-1_ATCCCTGCAGGCTATT	CK-1	2127	784	CK	0
	CK-1_ATCCCTGCATACCGTA	CK-1	3546	1479	CK	0
	CK-1_ATCCCTGCATGTTCAG	CK-1	5891	1872	CK	0
	CK-1_ATCCCTGGTGTCATCA	CK-1	1888	680	CK	0
	CK-1_ATCCCTGGTTACAGCT	CK-1	2371	950	CK	0
	CK-1_ATCCCTGTCCAAGCAT	CK-1	2192	770	CK	0
	CK-1_ATCCCTGTCCTGTAGA	CK-1	3085	1331	CK	0
	CK-1_ATCCGTCCACGACCTG	CK-1	1881	696	CK	0
	CK-1_ATCCGTCCACTGCGAC	CK-1	1904	680	CK	0
	CK-1_ATCCGTCTCGCAACAT	CK-1	2450	1148	CK	0
	CK-1_ATCCGTCTCGTAGCCG	CK-1	2063	971	CK	0
	CK-1_ATCCGTCTCTATACGG	CK-1	2338	1157	CK	0
	CK-1_ATCCGTCTCTCCTACG	CK-1	2184	745	CK	0
	CK-1_ATCCTATAGATGTTGA	CK-1	2083	1002	CK	0
	CK-1_ATCCTATCAACTTGCA	CK-1	2759	1244	CK	0
	CK-1_ATCCTATCAAGGATGC	CK-1	2182	1018	CK	0
	CK-1_ATCCTATCAATCTGCA	CK-1	1955	762	CK	0
	CK-1_ATCCTATCAATGGCCC	CK-1	2035	710	CK	0
	CK-1_ATCCTATCACTGAGTT	CK-1	2682	1007	CK	0
	CK-1_ATCCTATCAGCTACCG	CK-1	2761	1261	CK	0
	CK-1_ATCCTATCAGTTGAAA	CK-1	1866	751	CK	0
	CK-1_ATCCTATGTCACTTAG	CK-1	2810	1272	CK	0
	CK-1_ATCCTATGTGGCAACA	CK-1	2859	1337	CK	0
	CK-1_ATCCTATTCAGGGTAG	CK-1	1893	903	CK	0
	CK-1_ATCCTATTCGATGGAG	CK-1	2769	974	CK	0
	CK-1_ATCCTATTCGCCTATC	CK-1	1992	734	CK	0
	CK-1_ATCCTATTCTCTCGCA	CK-1	3971	1181	CK	0
	CK-1_ATCGATGCAAAGAGTT	CK-1	2975	1359	CK	0
	CK-1_ATCGATGCAAAGGCGT	CK-1	5297	1636	CK	0
	CK-1_ATCGATGGTAGTATAG	CK-1	1909	954	CK	0
	CK-1_ATCGATGGTCTGCAAT	CK-1	2894	1494	CK	0
	CK-1_ATCGATGGTTACGATC	CK-1	2911	1356	CK	0
	CK-1_ATCGATGGTTGTTGCA	CK-1	2055	969	CK	0
	CK-1_ATCGATGTCGACCATA	CK-1	4147	1564	CK	0
	CK-1_ATCGATGTCGAGTCCG	CK-1	1840	915	CK	0
	CK-1_ATCGATGTCTCGTTTA	CK-1	2703	1245	CK	0
	CK-1_ATCGCCTCATGACAAA	CK-1	2009	919	CK	0
	CK-1_ATCGCCTGTCGAATGG	CK-1	2220	1117	CK	0
	CK-1_ATCGCCTGTGGGTATG	CK-1	1939	994	CK	0
	CK-1_ATCGCCTTCCACGAAT	CK-1	4417	2015	CK	0
	CK-1_ATCGCCTTCCGCACTT	CK-1	2559	1255	CK	0
	CK-1_ATCGGATGTTCCTACC	CK-1	2181	1013	CK	0
	CK-1_ATCGGATTCCCGTTCA	CK-1	1887	932	CK	0
	CK-1_ATCGGATTCTAGCAAC	CK-1	2184	1118	CK	0
	CK-1_ATCGTAGAGAACTTCC	CK-1	2757	1189	CK	0
	CK-1_ATCGTAGGTTTCGTGA	CK-1	1906	856	CK	0
	CK-1_ATCGTAGTCATCCTGC	CK-1	2138	981	CK	0
	CK-1_ATCGTAGTCGTCACCT	CK-1	1874	867	CK	0
	CK-1_ATCGTAGTCTCATAGG	CK-1	2709	1317	CK	0
	CK-1_ATCGTCCCAATTTCGG	CK-1	2448	1178	CK	0
	CK-1_ATCGTCCCACGTTCGG	CK-1	2135	973	CK	0
	CK-1_ATCGTCCTCACGACTA	CK-1	2423	1164	CK	0
	CK-1_ATCGTCCTCCCAAGTA	CK-1	1894	912	CK	0
	CK-1_ATCGTGACATCAGTCA	CK-1	2134	1035	CK	0
	CK-1_ATCGTGATCGGAACTT	CK-1	4736	1441	CK	0
	CK-1_ATCTCTACAATCTAGC	CK-1	1874	705	CK	0
	CK-1_ATCTCTACACTCGATA	CK-1	2039	842	CK	0
	CK-1_ATCTCTACATATTCGG	CK-1	2637	1249	CK	0
	CK-1_ATCTCTATCTGGAAGG	CK-1	1985	958	CK	0
	CK-1_ATCTCTATCTTCGTAT	CK-1	3406	1446	CK	0
	CK-1_ATCTTCAAGCATTTCG	CK-1	2162	1135	CK	0
	CK-1_ATCTTCACAGAGACTG	CK-1	4221	1535	CK	0
	CK-1_ATCTTCACATCGTTCC	CK-1	2557	1245	CK	0
	CK-1_ATCTTCAGTCCGGCAT	CK-1	2228	1174	CK	0
	CK-1_ATCTTCATCAAATGCC	CK-1	3163	1422	CK	0
	CK-1_ATCTTCATCATACGAC	CK-1	2033	754	CK	0
	CK-1_ATCTTCATCCAAATGC	CK-1	1929	667	CK	0
	CK-1_ATCTTCATCCCAGGCA	CK-1	2026	770	CK	0
	CK-1_ATCTTCATCCTGTACC	CK-1	1835	750	CK	0
	CK-1_ATCTTCATCTCGCAGG	CK-1	2077	988	CK	0
	CK-1_ATCTTCATCTCTGCTG	CK-1	2472	1132	CK	0
	CK-1_ATGAAAGCACTATCCC	CK-1	1972	742	CK	0
	CK-1_ATGAAAGCAGGTCAGA	CK-1	2299	1135	CK	0
	CK-1_ATGAAAGGTCACCTTC	CK-1	2994	1489	CK	0
	CK-1_ATGACCAAGAAATCCA	CK-1	2174	993	CK	0
	CK-1_ATGACCAAGGAGAATG	CK-1	4731	1647	CK	0
	CK-1_ATGACCAAGTTCTACG	CK-1	2511	1197	CK	0
	CK-1_ATGACCACAGGTGTTT	CK-1	2647	1227	CK	0
	CK-1_ATGACCACATCCTAAG	CK-1	2023	952	CK	0
	CK-1_ATGACCAGTACGCTAT	CK-1	2932	1407	CK	0
	CK-1_ATGACCAGTAGCTGAG	CK-1	1873	913	CK	0
	CK-1_ATGACCATCACCCATC	CK-1	2745	1143	CK	0
	CK-1_ATGACCATCGTTCATT	CK-1	1943	754	CK	0
	CK-1_ATGACCATCTTTCTAG	CK-1	2442	1107	CK	0
	CK-1_ATGAGGGAGCCGAACA	CK-1	2119	883	CK	0
	CK-1_ATGAGGGAGCTGGCTC	CK-1	3086	1296	CK	0
	CK-1_ATGAGGGAGTGCCGAA	CK-1	2041	896	CK	0
	CK-1_ATGAGTCAGGTTGACG	CK-1	2597	1146	CK	0
	CK-1_ATGAGTCAGTCCGCCA	CK-1	4129	1697	CK	0
	CK-1_ATGAGTCCAAGTGATA	CK-1	2036	991	CK	0
	CK-1_ATGAGTCCATCATCTT	CK-1	2398	1115	CK	0
	CK-1_ATGAGTCTCCCAGTGG	CK-1	2693	1210	CK	0
	CK-1_ATGATCGAGTGAACAT	CK-1	2030	1017	CK	0
	CK-1_ATGATCGCACAGCCTG	CK-1	2844	1352	CK	0
	CK-1_ATGATCGCATCCTTGC	CK-1	6514	2803	CK	0
	CK-1_ATGATCGGTTTGGAGG	CK-1	2404	920	CK	0
	CK-1_ATGATCGTCGACGATT	CK-1	1974	970	CK	0
	CK-1_ATGCATGAGCAACCAG	CK-1	2150	969	CK	0
	CK-1_ATGCATGAGCCGATTT	CK-1	1838	703	CK	0
	CK-1_ATGCATGAGCCTTTCC	CK-1	4296	1613	CK	0
	CK-1_ATGCATGAGCTACTAC	CK-1	2070	987	CK	0
	CK-1_ATGCATGCAAGTGGCA	CK-1	3445	1546	CK	0
	CK-1_ATGCATGCACCCTTAC	CK-1	1907	703	CK	0
	CK-1_ATGCATGCATGTTACG	CK-1	2204	1111	CK	0
	CK-1_ATGCATGGTAACATCC	CK-1	1840	717	CK	0
	CK-1_ATGCATGGTGCACAAG	CK-1	2254	1102	CK	0
	CK-1_ATGCATGTCAACGCTA	CK-1	2681	1253	CK	0
	CK-1_ATGCCTCAGATTACCC	CK-1	2866	1317	CK	0
	CK-1_ATGCCTCAGCCGAACA	CK-1	2430	1158	CK	0
	CK-1_ATGCCTCGTAGAGATT	CK-1	1942	942	CK	0
	CK-1_ATGCCTCGTATCCCAA	CK-1	2034	982	CK	0
	CK-1_ATGCCTCTCTAGACCA	CK-1	2078	741	CK	0
	CK-1_ATGCGATGTCCCTGAG	CK-1	1837	838	CK	0
	CK-1_ATGCGATGTCGTGATT	CK-1	2532	1035	CK	0
	CK-1_ATGCGATGTGGGTATG	CK-1	2019	982	CK	0
	CK-1_ATGCGATGTTCAGCTA	CK-1	2077	947	CK	0
	CK-1_ATGGAGGCACGATAGG	CK-1	1874	872	CK	0
	CK-1_ATGGAGGGTTGTTTGG	CK-1	2775	1266	CK	0
	CK-1_ATGGATCAGTTTCAGC	CK-1	2824	1436	CK	0
	CK-1_ATGGATCGTGACAACG	CK-1	2323	1111	CK	0
	CK-1_ATGGATCTCCTCTCTT	CK-1	1916	714	CK	0
	CK-1_ATGGATCTCGTGACTA	CK-1	3083	1219	CK	0
	CK-1_ATGGATCTCTGGTCAA	CK-1	2982	1224	CK	0
	CK-1_ATGGGAGCACCAGTTA	CK-1	2200	1116	CK	0
	CK-1_ATGGGTTAGAATCCCT	CK-1	2843	1323	CK	0
	CK-1_ATGGGTTCAGCTTTGA	CK-1	2988	1334	CK	0
	CK-1_ATGGGTTCATGTACGT	CK-1	2003	950	CK	0
	CK-1_ATGGGTTTCCACAAGT	CK-1	1959	847	CK	0
	CK-1_ATGGTTGAGAGCCATG	CK-1	2019	931	CK	0
	CK-1_ATGGTTGAGCGGATCA	CK-1	2146	991	CK	0
	CK-1_ATGGTTGAGGTAGCAC	CK-1	2030	986	CK	0
	CK-1_ATGGTTGCAACTAGAA	CK-1	2658	1347	CK	0
	CK-1_ATGGTTGGTTCGTAAC	CK-1	2376	1086	CK	0
	CK-1_ATGGTTGTCATCTATC	CK-1	2012	1048	CK	0
	CK-1_ATGGTTGTCCCTTCCC	CK-1	1863	668	CK	0
	CK-1_ATGTCCCAGACGATAT	CK-1	2817	1390	CK	0
	CK-1_ATGTCCCAGCCTGAGA	CK-1	2036	1017	CK	0
	CK-1_ATGTCCCAGTTCTACG	CK-1	5651	1895	CK	0
	CK-1_ATGTCCCCAAACAGGC	CK-1	2507	1145	CK	0
	CK-1_ATGTCCCCAAGAGAGA	CK-1	5151	1608	CK	0
	CK-1_ATGTCCCCAATCGTCA	CK-1	2099	1010	CK	0
	CK-1_ATGTCCCGTTCAAACC	CK-1	2411	1062	CK	0
	CK-1_ATGTCCCTCACCGCTT	CK-1	1886	702	CK	0
	CK-1_ATGTCCCTCAGGGATG	CK-1	2106	996	CK	0
	CK-1_ATGTCCCTCATGAGGG	CK-1	2462	1149	CK	0
	CK-1_ATGTCCCTCTTACCAT	CK-1	1978	689	CK	0
	CK-1_ATGTCTTAGCGCTGAA	CK-1	1959	984	CK	0
	CK-1_ATGTCTTAGGTCTTTG	CK-1	2296	1153	CK	0
	CK-1_ATGTCTTCAACATCGT	CK-1	1958	927	CK	0
	CK-1_ATGTCTTCACAACGCC	CK-1	1911	747	CK	0
	CK-1_ATGTCTTCACTCACTC	CK-1	2741	1319	CK	0
	CK-1_ATGTCTTGTACTAAGA	CK-1	1853	909	CK	0
	CK-1_ATGTCTTGTCGGCACT	CK-1	1870	895	CK	0
	CK-1_ATGTCTTTCGGTCGAC	CK-1	2184	1090	CK	0
	CK-1_ATTACCTAGGTACCTT	CK-1	2106	1064	CK	0
	CK-1_ATTACCTCACTAGTAC	CK-1	2101	762	CK	0
	CK-1_ATTACCTCAGAACCGA	CK-1	1837	674	CK	0
	CK-1_ATTACCTCAGGTATGG	CK-1	2199	1020	CK	0
	CK-1_ATTACCTGTATCCCAA	CK-1	2542	1114	CK	0
	CK-1_ATTACCTGTCCACTTC	CK-1	2393	834	CK	0
	CK-1_ATTACCTGTCGAACGA	CK-1	2754	1232	CK	0
	CK-1_ATTACCTGTGACAGGT	CK-1	1890	987	CK	0
	CK-1_ATTACCTGTTGGCTAT	CK-1	2406	1121	CK	0
	CK-1_ATTACCTGTTGGTGTT	CK-1	5432	1630	CK	0
	CK-1_ATTACCTTCATACGAC	CK-1	2321	719	CK	0
	CK-1_ATTACCTTCCAGCCTT	CK-1	2034	707	CK	0
	CK-1_ATTACCTTCCCGAATA	CK-1	2017	737	CK	0
	CK-1_ATTACCTTCCGGACTG	CK-1	2042	746	CK	0
	CK-1_ATTACCTTCGAGAAGC	CK-1	2082	1126	CK	0
	CK-1_ATTACCTTCTGAATCG	CK-1	2002	952	CK	0
	CK-1_ATTACCTTCTGCATAG	CK-1	3616	1616	CK	0
	CK-1_ATTACTCCACACCGAC	CK-1	2016	840	CK	0
	CK-1_ATTACTCCACCAGACC	CK-1	6131	1895	CK	0
	CK-1_ATTACTCCACGCACCA	CK-1	3563	1750	CK	0
	CK-1_ATTACTCCAGCTGAGA	CK-1	2816	1418	CK	0
	CK-1_ATTACTCGTACTCCCT	CK-1	4604	2105	CK	0
	CK-1_ATTACTCGTCCGGTCA	CK-1	2111	1011	CK	0
	CK-1_ATTACTCTCGACGAGA	CK-1	2199	1045	CK	0
	CK-1_ATTATCCAGCGATGAC	CK-1	1917	941	CK	0
	CK-1_ATTATCCAGCTTCATG	CK-1	3983	1446	CK	0
	CK-1_ATTATCCAGTAATTGG	CK-1	2077	1003	CK	0
	CK-1_ATTATCCGTCAAGTTC	CK-1	2000	970	CK	0
	CK-1_ATTATCCTCACGATAC	CK-1	2745	1361	CK	0
	CK-1_ATTATCCTCATTCGGA	CK-1	3233	1494	CK	0
	CK-1_ATTATCCTCGCAGTGC	CK-1	1908	731	CK	0
	CK-1_ATTCACTAGCACACCC	CK-1	3025	1287	CK	0
	CK-1_ATTCACTAGCCATGCC	CK-1	2318	1069	CK	0
	CK-1_ATTCACTAGGAACGCT	CK-1	2126	959	CK	0
	CK-1_ATTCACTAGGATTCCT	CK-1	2012	952	CK	0
	CK-1_ATTCACTAGGTTACCT	CK-1	2199	1083	CK	0
	CK-1_ATTCACTAGTAAACAC	CK-1	1985	952	CK	0
	CK-1_ATTCACTAGTTACGAA	CK-1	2105	777	CK	0
	CK-1_ATTCACTGTCCAATCA	CK-1	3532	1051	CK	0
	CK-1_ATTCACTGTGGACCTC	CK-1	2234	862	CK	0
	CK-1_ATTCACTGTTGGGACA	CK-1	7029	1906	CK	0
	CK-1_ATTCACTGTTTATGCG	CK-1	2795	1332	CK	0
	CK-1_ATTCACTTCCACATAG	CK-1	3868	1233	CK	0
	CK-1_ATTCAGGCACAAGTTC	CK-1	5248	1897	CK	0
	CK-1_ATTCAGGCAGCCCAGT	CK-1	2287	1107	CK	0
	CK-1_ATTCAGGCAGGAGACT	CK-1	2156	1008	CK	0
	CK-1_ATTCAGGCATACAGGG	CK-1	4013	1621	CK	0
	CK-1_ATTCAGGTCATTTGCT	CK-1	2437	1152	CK	0
	CK-1_ATTCAGGTCGGCATCG	CK-1	2009	1021	CK	0
	CK-1_ATTCATCAGTACTGTC	CK-1	2945	1338	CK	0
	CK-1_ATTCATCCAATTCTTC	CK-1	1865	680	CK	0
	CK-1_ATTCATCCACAAGCCC	CK-1	2450	968	CK	0
	CK-1_ATTCATCCACCATTCC	CK-1	2898	1344	CK	0
	CK-1_ATTCATCGTGCGGATA	CK-1	1844	837	CK	0
	CK-1_ATTCATCTCAAACGTC	CK-1	2195	1082	CK	0
	CK-1_ATTCATCTCATTCGTT	CK-1	1849	719	CK	0
	CK-1_ATTCATCTCCCTCAAC	CK-1	1914	716	CK	0
	CK-1_ATTCATCTCCCTGGTT	CK-1	1955	695	CK	0
	CK-1_ATTCATCTCGACATAC	CK-1	2786	1311	CK	0
	CK-1_ATTCATCTCTCACTCG	CK-1	2206	790	CK	0
	CK-1_ATTCCATCAAATTGCC	CK-1	1836	605	CK	0
	CK-1_ATTCCATCACACAGCC	CK-1	2205	769	CK	0
	CK-1_ATTCCATCATAATCGC	CK-1	2491	1159	CK	0
	CK-1_ATTCCATCATCCTAAG	CK-1	1860	849	CK	0
	CK-1_ATTCCATGTCCTACAA	CK-1	4395	1737	CK	0
	CK-1_ATTCCATGTTTCACTT	CK-1	2017	714	CK	0
	CK-1_ATTCCATTCATGCCAA	CK-1	1927	673	CK	0
	CK-1_ATTCCATTCGCTCTCA	CK-1	2876	1305	CK	0
	CK-1_ATTCCATTCGTACACA	CK-1	1996	736	CK	0
	CK-1_ATTCCATTCTCCGATC	CK-1	3319	1431	CK	0
	CK-1_ATTCCCGAGAGGGTGG	CK-1	1900	828	CK	0
	CK-1_ATTCCCGCACGGTGCT	CK-1	1926	706	CK	0
	CK-1_ATTCCCGCAGGAGACT	CK-1	4199	1869	CK	0
	CK-1_ATTCCCGCAGTCTACA	CK-1	1987	736	CK	0
	CK-1_ATTCCCGGTGTCCAAT	CK-1	1950	683	CK	0
	CK-1_ATTCCCGGTTATTCCT	CK-1	2315	756	CK	0
	CK-1_ATTCCCGGTTTGAACC	CK-1	3659	1736	CK	0
	CK-1_ATTCCCGTCACGACTA	CK-1	2135	917	CK	0
	CK-1_ATTCCCGTCCTGGCTT	CK-1	2106	729	CK	0
	CK-1_ATTCCCGTCTATCCAT	CK-1	3196	1306	CK	0
	CK-1_ATTCCCGTCTTCTGGC	CK-1	2281	792	CK	0
	CK-1_ATTCCTAAGGGCCCTT	CK-1	2261	1127	CK	0
	CK-1_ATTCCTACAACTGCTA	CK-1	1898	632	CK	0
	CK-1_ATTCCTACAATTGGTC	CK-1	3519	1567	CK	0
	CK-1_ATTCCTACACCCTTAC	CK-1	2151	747	CK	0
	CK-1_ATTCCTACAGTATTCG	CK-1	2667	1237	CK	0
	CK-1_ATTCCTACATGGATCT	CK-1	2087	1002	CK	0
	CK-1_ATTCCTAGTCTAACTG	CK-1	1964	710	CK	0
	CK-1_ATTCCTAGTCTCAGGC	CK-1	2536	1110	CK	0
	CK-1_ATTCCTAGTCTGTTAG	CK-1	2400	1150	CK	0
	CK-1_ATTCCTATCACCATGA	CK-1	3483	1375	CK	0
	CK-1_ATTCCTATCCACTAGA	CK-1	2155	1069	CK	0
	CK-1_ATTCCTATCGCGTAGC	CK-1	2138	906	CK	0
	CK-1_ATTCCTATCTATTCGT	CK-1	2122	781	CK	0
	CK-1_ATTCGTTAGGATTTAG	CK-1	2089	955	CK	0
	CK-1_ATTCGTTCACTCCCTA	CK-1	2416	1020	CK	0
	CK-1_ATTCGTTCATCGAGCC	CK-1	2122	986	CK	0
	CK-1_ATTCTACAGACAGTCG	CK-1	2098	1024	CK	0
	CK-1_ATTCTACCACGTACAT	CK-1	1946	681	CK	0
	CK-1_ATTCTACCATCTTTCA	CK-1	2160	739	CK	0
	CK-1_ATTCTACTCGAGCCTG	CK-1	2303	1076	CK	0
	CK-1_ATTCTACTCGGATAAA	CK-1	1991	998	CK	0
	CK-1_ATTCTACTCTTCCAGC	CK-1	1999	716	CK	0
	CK-1_ATTCTTGAGGTCATTC	CK-1	2209	1014	CK	0
	CK-1_ATTCTTGAGTCACTAC	CK-1	1990	732	CK	0
	CK-1_ATTCTTGAGTGGCAGT	CK-1	1845	796	CK	0
	CK-1_ATTCTTGCACCGGCTA	CK-1	1908	701	CK	0
	CK-1_ATTCTTGCACTATCCC	CK-1	2360	745	CK	0
	CK-1_ATTCTTGCATAGACTC	CK-1	5960	2193	CK	0
	CK-1_ATTCTTGGTCGATTAC	CK-1	1858	950	CK	0
	CK-1_ATTCTTGGTTCAATCG	CK-1	1849	710	CK	0
	CK-1_ATTCTTGTCCACTGGG	CK-1	2634	1135	CK	0
	CK-1_ATTCTTGTCTCCCTAG	CK-1	2219	959	CK	0
	CK-1_ATTGGGTAGCGCCTTG	CK-1	3799	1435	CK	0
	CK-1_ATTGGGTAGGGAACAA	CK-1	2665	1151	CK	0
	CK-1_ATTGGGTAGTAACCTC	CK-1	1903	777	CK	0
	CK-1_ATTGGGTTCACTTCTA	CK-1	2713	1200	CK	0
	CK-1_ATTGGGTTCCACACAA	CK-1	2582	1251	CK	0
	CK-1_ATTGGGTTCGCACGGT	CK-1	5444	2144	CK	0
	CK-1_ATTGTTCCAACGTATC	CK-1	2287	1102	CK	0
	CK-1_ATTGTTCCACAATGCT	CK-1	2397	908	CK	0
	CK-1_ATTGTTCCACGTCATA	CK-1	2406	1145	CK	0
	CK-1_ATTGTTCCACTACGGC	CK-1	1992	970	CK	0
	CK-1_ATTGTTCCAGATAAAC	CK-1	2758	1281	CK	0
	CK-1_ATTGTTCGTCGTGATT	CK-1	4727	1552	CK	0
	CK-1_ATTTACCAGAGGTTTA	CK-1	1991	1016	CK	0
	CK-1_ATTTACCAGTCCTACA	CK-1	2049	723	CK	0
	CK-1_ATTTACCAGTGCCCGT	CK-1	1945	722	CK	0
	CK-1_ATTTACCCAACACACT	CK-1	2185	1144	CK	0
	CK-1_ATTTACCCAACAGCTT	CK-1	2698	1250	CK	0
	CK-1_ATTTACCCAATCTCTT	CK-1	1861	731	CK	0
	CK-1_ATTTACCCACTGCGTG	CK-1	1919	685	CK	0
	CK-1_ATTTACCCATCGCTGG	CK-1	2614	1231	CK	0
	CK-1_ATTTACCTCCTGCCAT	CK-1	8920	2263	CK	0
	CK-1_ATTTCACAGAGCATTA	CK-1	4039	1559	CK	0
	CK-1_ATTTCACAGCAAACAT	CK-1	2663	1250	CK	0
	CK-1_ATTTCACAGCGAAACC	CK-1	2199	733	CK	0
	CK-1_ATTTCACAGTACAGAT	CK-1	2304	1111	CK	0
	CK-1_ATTTCACCAACAAAGT	CK-1	1941	693	CK	0
	CK-1_ATTTCACCAAGGTACG	CK-1	1857	688	CK	0
	CK-1_ATTTCACCAGGCATGA	CK-1	5449	2053	CK	0
	CK-1_ATTTCACCATATCTGG	CK-1	2170	915	CK	0
	CK-1_ATTTCACCATCCTCAC	CK-1	3867	1677	CK	0
	CK-1_ATTTCACGTACGACAG	CK-1	2084	834	CK	0
	CK-1_ATTTCACGTATGAAAC	CK-1	1918	714	CK	0
	CK-1_ATTTCACGTGCCTTCT	CK-1	1900	706	CK	0
	CK-1_ATTTCACTCAGGTGTT	CK-1	2566	1241	CK	0
	CK-1_ATTTCACTCGACCTAA	CK-1	2092	718	CK	0
	CK-1_ATTTCACTCGCCTAGG	CK-1	2236	1072	CK	0
	CK-1_ATTTCACTCTCAATCT	CK-1	2021	717	CK	0
	CK-1_ATTTCACTCTGTGCTC	CK-1	1901	885	CK	0
	CK-1_ATTTCTGAGAGTCTGG	CK-1	1939	890	CK	0
	CK-1_ATTTCTGCAACCAATC	CK-1	1980	683	CK	0
	CK-1_ATTTCTGCAACGACAG	CK-1	3126	1365	CK	0
	CK-1_ATTTCTGGTGCTGTCG	CK-1	1883	875	CK	0
	CK-1_ATTTCTGGTTATAGAG	CK-1	2016	882	CK	0
	CK-1_ATTTCTGGTTATCCAG	CK-1	1911	743	CK	0
	CK-1_ATTTCTGGTTTATGCG	CK-1	2269	1193	CK	0
	CK-1_ATTTCTGTCCAAACCA	CK-1	1913	688	CK	0
	CK-1_ATTTCTGTCCCTTTGG	CK-1	4497	1707	CK	0
	CK-1_ATTTCTGTCCTGGTCT	CK-1	1905	704	CK	0
	CK-1_ATTTCTGTCGCAGAGA	CK-1	2024	988	CK	0
	CK-1_ATTTCTGTCTAATTCC	CK-1	5032	2182	CK	0
	CK-1_CAAAGAACAATCGTCA	CK-1	2188	1071	CK	0
	CK-1_CAAAGAACACATAACC	CK-1	5531	1557	CK	0
	CK-1_CAAAGAACATCTATCT	CK-1	2273	1065	CK	0
	CK-1_CAAAGAACATGGAATA	CK-1	2003	958	CK	0
	CK-1_CAAAGAATCACGTCCT	CK-1	1888	845	CK	0
	CK-1_CAAAGAATCCTGCCAT	CK-1	4430	2007	CK	0
	CK-1_CAACAACAGCTCTTCC	CK-1	1845	678	CK	0
	CK-1_CAACAACAGGTGCCTC	CK-1	2059	745	CK	0
	CK-1_CAACAACCAAATTGGA	CK-1	2160	1030	CK	0
	CK-1_CAACAACCAATGTCTG	CK-1	3430	1719	CK	0
	CK-1_CAACAACCAGAATGTA	CK-1	2024	900	CK	0
	CK-1_CAACAACGTACGTGTT	CK-1	2184	1119	CK	0
	CK-1_CAACAACGTTTCTATC	CK-1	1841	719	CK	0
	CK-1_CAACAACTCGTTAGAC	CK-1	2048	847	CK	0
	CK-1_CAACAGTCAGATACTC	CK-1	3571	1655	CK	0
	CK-1_CAACAGTCATAACCCA	CK-1	1896	720	CK	0
	CK-1_CAACAGTCATAATGCC	CK-1	2056	725	CK	0
	CK-1_CAACAGTCATATGAAG	CK-1	3579	1417	CK	0
	CK-1_CAACAGTTCCCTCTAG	CK-1	2925	1247	CK	0
	CK-1_CAACAGTTCCTTGACC	CK-1	1874	643	CK	0
	CK-1_CAACCAAAGAGGTCAC	CK-1	1936	883	CK	0
	CK-1_CAACCAACAAAGGGTC	CK-1	2271	1106	CK	0
	CK-1_CAACCAACACAGCTTA	CK-1	3279	1332	CK	0
	CK-1_CAACCAAGTGACACAG	CK-1	2396	1104	CK	0
	CK-1_CAACCAAGTTAAAGTG	CK-1	2521	1156	CK	0
	CK-1_CAACCAATCACGGACC	CK-1	2184	974	CK	0
	CK-1_CAACCAATCCACTGGG	CK-1	2016	759	CK	0
	CK-1_CAACCAATCCGCTGTT	CK-1	8166	2323	CK	0
	CK-1_CAACCAATCCTCCACA	CK-1	3477	1519	CK	0
	CK-1_CAACCAATCGACCAAT	CK-1	1924	666	CK	0
	CK-1_CAACCAATCGTCTACC	CK-1	2001	748	CK	0
	CK-1_CAACCAATCTAACGGT	CK-1	1852	747	CK	0
	CK-1_CAACCTCAGCCAACCC	CK-1	2396	794	CK	0
	CK-1_CAACCTCAGCTAAACA	CK-1	1901	716	CK	0
	CK-1_CAACCTCAGCTGCGAA	CK-1	1886	687	CK	0
	CK-1_CAACCTCCACCAGGTC	CK-1	1856	692	CK	0
	CK-1_CAACCTCCACCTGCAG	CK-1	2168	761	CK	0
	CK-1_CAACCTCCATCCGCGA	CK-1	2212	815	CK	0
	CK-1_CAACCTCGTATCGTAC	CK-1	6174	1911	CK	0
	CK-1_CAACCTCGTCGATTAC	CK-1	1994	953	CK	0
	CK-1_CAACCTCGTGGTTTAC	CK-1	2551	923	CK	0
	CK-1_CAACCTCTCGATACTG	CK-1	2092	712	CK	0
	CK-1_CAACCTCTCGCTAAAC	CK-1	1849	667	CK	0
	CK-1_CAACCTCTCTCCTGCA	CK-1	2054	729	CK	0
	CK-1_CAACGATGTGACAACG	CK-1	2288	1119	CK	0
	CK-1_CAACGGCCAAAGGTTA	CK-1	1940	928	CK	0
	CK-1_CAACGGCCACACGTGC	CK-1	5225	1941	CK	0
	CK-1_CAACGGCCACTCCGAG	CK-1	2012	797	CK	0
	CK-1_CAACGGCCAGTCAGTT	CK-1	2106	1012	CK	0
	CK-1_CAACGGCGTAGTCTTG	CK-1	2015	909	CK	0
	CK-1_CAACGGCTCCGAGGCT	CK-1	4090	1527	CK	0
	CK-1_CAACGGCTCGAGAATA	CK-1	1980	964	CK	0
	CK-1_CAACGGCTCTCAATCT	CK-1	1963	974	CK	0
	CK-1_CAACGGCTCTTTCCGG	CK-1	2600	1161	CK	0
	CK-1_CAAGACTCACTACACA	CK-1	5930	1897	CK	0
	CK-1_CAAGACTCAGAGCCCT	CK-1	2366	1024	CK	0
	CK-1_CAAGACTTCCCTAGGG	CK-1	1844	707	CK	0
	CK-1_CAAGACTTCCCTTCCC	CK-1	2015	705	CK	0
	CK-1_CAAGACTTCCTCTCGA	CK-1	2503	1116	CK	0
	CK-1_CAAGAGGCATGGAAGC	CK-1	6705	2123	CK	0
	CK-1_CAAGAGGGTTGCTTGA	CK-1	2155	1007	CK	0
	CK-1_CAAGCTAAGCACGTCC	CK-1	2325	1096	CK	0
	CK-1_CAAGCTACACACGGTC	CK-1	1836	730	CK	0
	CK-1_CAAGCTACAGAGCCCT	CK-1	2855	968	CK	0
	CK-1_CAAGCTACATCCTCAC	CK-1	3218	1417	CK	0
	CK-1_CAAGCTACATGACGTT	CK-1	2052	941	CK	0
	CK-1_CAAGGGAAGGGCAGTT	CK-1	1976	968	CK	0
	CK-1_CAAGGGATCTTCCCGA	CK-1	2228	919	CK	0
	CK-1_CAATACGAGAAGCGGG	CK-1	2199	918	CK	0
	CK-1_CAATACGAGGCGTCCT	CK-1	2799	1292	CK	0
	CK-1_CAATACGAGTTCCAGT	CK-1	3320	1635	CK	0
	CK-1_CAATACGCAGCTGGTC	CK-1	2122	927	CK	0
	CK-1_CAATACGCATCGCCTT	CK-1	2109	756	CK	0
	CK-1_CAATACGGTGAATGTA	CK-1	2201	1101	CK	0
	CK-1_CAATACGGTGAGACCA	CK-1	1884	918	CK	0
	CK-1_CAATACGTCAATGCAC	CK-1	2337	1093	CK	0
	CK-1_CAATACGTCATCACCC	CK-1	3314	1087	CK	0
	CK-1_CAATACGTCTCGACGG	CK-1	2070	941	CK	0
	CK-1_CAATCGATCATACGGT	CK-1	2225	1097	CK	0
	CK-1_CAATGACAGCCTGCCA	CK-1	2600	1180	CK	0
	CK-1_CAATGACAGTTAACGA	CK-1	2580	1110	CK	0
	CK-1_CAATGACCACACGCCA	CK-1	2041	719	CK	0
	CK-1_CAATGACCATCCCGTT	CK-1	2347	1036	CK	0
	CK-1_CAATGACGTTGTTGTG	CK-1	4970	1761	CK	0
	CK-1_CAATGACTCAATCTCT	CK-1	1935	723	CK	0
	CK-1_CAATGACTCAGTGATC	CK-1	2313	1115	CK	0
	CK-1_CAATGACTCATACAGC	CK-1	2422	1191	CK	0
	CK-1_CAATTTCAGCACTCAT	CK-1	1997	745	CK	0
	CK-1_CAATTTCAGTACAACA	CK-1	2120	762	CK	0
	CK-1_CAATTTCAGTAGGTTA	CK-1	2071	882	CK	0
	CK-1_CAATTTCCAACCAACT	CK-1	2413	804	CK	0
	CK-1_CAATTTCCAACTGTGT	CK-1	2689	1171	CK	0
	CK-1_CAATTTCCAAGATCCT	CK-1	2059	915	CK	0
	CK-1_CAATTTCCAAGCGCAA	CK-1	2052	990	CK	0
	CK-1_CAATTTCCAATGTCTG	CK-1	1918	732	CK	0
	CK-1_CAATTTCGTAGGACCA	CK-1	2203	1019	CK	0
	CK-1_CAATTTCGTCCCGCAA	CK-1	2285	1058	CK	0
	CK-1_CAATTTCGTCCGACGT	CK-1	2258	1096	CK	0
	CK-1_CAATTTCGTGCTCCGA	CK-1	2411	1090	CK	0
	CK-1_CAATTTCGTTAGGCCC	CK-1	2159	787	CK	0
	CK-1_CAATTTCGTTCGAACT	CK-1	2006	797	CK	0
	CK-1_CAATTTCTCAGACTGT	CK-1	1851	717	CK	0
	CK-1_CAATTTCTCATCGCCT	CK-1	3173	1282	CK	0
	CK-1_CAATTTCTCCGCACTT	CK-1	2045	751	CK	0
	CK-1_CAATTTCTCCTGGCTT	CK-1	2070	716	CK	0
	CK-1_CAATTTCTCCTGGGTG	CK-1	2563	1267	CK	0
	CK-1_CACAACAAGGACGGAG	CK-1	2561	1107	CK	0
	CK-1_CACAACACAAACTCGT	CK-1	10706	2791	CK	0
	CK-1_CACAACACAAACTCTG	CK-1	3868	1746	CK	0
	CK-1_CACAACACACTATCGA	CK-1	2696	1375	CK	0
	CK-1_CACAACACATACCACA	CK-1	2083	961	CK	0
	CK-1_CACAACACATCTTCGC	CK-1	1844	688	CK	0
	CK-1_CACAACAGTACGACTT	CK-1	1992	968	CK	0
	CK-1_CACAACAGTAGCTTGT	CK-1	5474	1713	CK	0
	CK-1_CACAACAGTCACAATC	CK-1	2049	783	CK	0
	CK-1_CACAACAGTTCTCCTG	CK-1	3419	1622	CK	0
	CK-1_CACAACATCATGCATG	CK-1	2934	1308	CK	0
	CK-1_CACAACATCGTAGCTA	CK-1	2056	989	CK	0
	CK-1_CACAACATCTCTCTTC	CK-1	2524	1240	CK	0
	CK-1_CACACAAAGGTGCTTT	CK-1	1878	714	CK	0
	CK-1_CACACAACAAAGCTCT	CK-1	1974	715	CK	0
	CK-1_CACACAACACCGAATT	CK-1	1968	731	CK	0
	CK-1_CACACAACAGACTGCC	CK-1	2328	1121	CK	0
	CK-1_CACACAAGTATGCGGA	CK-1	1866	965	CK	0
	CK-1_CACACAAGTCCTCCAT	CK-1	2039	729	CK	0
	CK-1_CACACAAGTTATCTGG	CK-1	2290	1072	CK	0
	CK-1_CACACAATCCACAGGC	CK-1	2026	746	CK	0
	CK-1_CACACAATCGTCACCT	CK-1	2791	1099	CK	0
	CK-1_CACACAATCTCCGAAA	CK-1	2727	1278	CK	0
	CK-1_CACAGATAGTTCGGTT	CK-1	2640	1278	CK	0
	CK-1_CACAGATCAGCTGTAT	CK-1	2672	922	CK	0
	CK-1_CACAGATGTCGTCTCT	CK-1	2319	862	CK	0
	CK-1_CACAGATTCATGCAGT	CK-1	2357	1089	CK	0
	CK-1_CACAGATTCTCTTAAC	CK-1	2827	1409	CK	0
	CK-1_CACAGGCAGAACAGGA	CK-1	2016	941	CK	0
	CK-1_CACAGGCCAATCCTAG	CK-1	2503	1193	CK	0
	CK-1_CACAGGCCACACGGTC	CK-1	1911	664	CK	0
	CK-1_CACAGGCGTTCTCTCG	CK-1	1911	945	CK	0
	CK-1_CACAGGCTCACATCAG	CK-1	1982	926	CK	0
	CK-1_CACATGAAGAGAGCAA	CK-1	1989	970	CK	0
	CK-1_CACATGAAGCCACTCG	CK-1	3309	1583	CK	0
	CK-1_CACATGAAGCTGTTAC	CK-1	2121	950	CK	0
	CK-1_CACATGACAAAGCAAT	CK-1	2256	1002	CK	0
	CK-1_CACATGACAGTCTACA	CK-1	1927	711	CK	0
	CK-1_CACATGAGTACGGATG	CK-1	1911	917	CK	0
	CK-1_CACATGAGTATACCCA	CK-1	2984	1382	CK	0
	CK-1_CACATGAGTCCCGTGA	CK-1	6298	1897	CK	0
	CK-1_CACATGAGTTTAGACC	CK-1	1986	721	CK	0
	CK-1_CACCAAAAGCACCTGC	CK-1	2224	1028	CK	0
	CK-1_CACCAAAAGGGATCGT	CK-1	2659	1186	CK	0
	CK-1_CACCAAACAAGACGAC	CK-1	2113	1000	CK	0
	CK-1_CACCAAACAAGCAATA	CK-1	2844	1305	CK	0
	CK-1_CACCAAACAATGCAGG	CK-1	2168	1059	CK	0
	CK-1_CACCAAACAGTCAGAG	CK-1	2339	1068	CK	0
	CK-1_CACCAAACATCCGATA	CK-1	2127	778	CK	0
	CK-1_CACCAAAGTGTTACAC	CK-1	1987	1028	CK	0
	CK-1_CACCAAATCACATCAG	CK-1	2530	1143	CK	0
	CK-1_CACCAAATCCAACTGA	CK-1	2918	1307	CK	0
	CK-1_CACCGTTAGACCCTTA	CK-1	1846	707	CK	0
	CK-1_CACCGTTCAAATGCTC	CK-1	1836	670	CK	0
	CK-1_CACCGTTCACGCCAGT	CK-1	3153	1445	CK	0
	CK-1_CACCGTTCAGAGTGAC	CK-1	4126	1527	CK	0
	CK-1_CACCGTTTCATGTCTT	CK-1	4855	2199	CK	0
	CK-1_CACCGTTTCCTATTTG	CK-1	4558	2147	CK	0
	CK-1_CACCGTTTCGCCACTT	CK-1	3197	1433	CK	0
	CK-1_CACCGTTTCTGACCCT	CK-1	2018	703	CK	0
	CK-1_CACGAATCACTAACCA	CK-1	1894	699	CK	0
	CK-1_CACGAATCAGCCCACA	CK-1	1936	737	CK	0
	CK-1_CACGAATGTCCACACG	CK-1	2011	831	CK	0
	CK-1_CACGAATGTCGGAAAC	CK-1	2002	1033	CK	0
	CK-1_CACGAATGTCTCCCTA	CK-1	2087	739	CK	0
	CK-1_CACGAATGTTCTCGTC	CK-1	2815	960	CK	0
	CK-1_CACGAATTCAGCACCG	CK-1	4091	1670	CK	0
	CK-1_CACGAATTCCGTAATG	CK-1	3168	1363	CK	0
	CK-1_CACGAATTCGACCTAA	CK-1	1903	965	CK	0
	CK-1_CACGAATTCTTGGCTC	CK-1	1957	737	CK	0
	CK-1_CACGGGTAGTCCCGAC	CK-1	1998	958	CK	0
	CK-1_CACGGGTCACGGCACT	CK-1	2579	1257	CK	0
	CK-1_CACGGGTCACTGATTG	CK-1	1948	939	CK	0
	CK-1_CACGGGTCAGCAGTTT	CK-1	1933	920	CK	0
	CK-1_CACGGGTCAGCCCACA	CK-1	2091	956	CK	0
	CK-1_CACGGGTCATATCTGG	CK-1	2409	1143	CK	0
	CK-1_CACGGGTCATGACACT	CK-1	1904	945	CK	0
	CK-1_CACGGGTGTAACGGTG	CK-1	2126	986	CK	0
	CK-1_CACGGGTGTCACCGAC	CK-1	2341	1102	CK	0
	CK-1_CACGGGTTCACTGCTC	CK-1	6876	2284	CK	0
	CK-1_CACGGGTTCCAAGGGA	CK-1	1842	728	CK	0
	CK-1_CACGGGTTCGCCTCTA	CK-1	3343	1473	CK	0
	CK-1_CACGGGTTCGTGGCGT	CK-1	2648	1137	CK	0
	CK-1_CACGGGTTCTGGCCAG	CK-1	2079	1071	CK	0
	CK-1_CACGTGGCAGCCTTCT	CK-1	2327	1121	CK	0
	CK-1_CACGTGGCATAATGAG	CK-1	1900	966	CK	0
	CK-1_CACGTGGTCAGACCGC	CK-1	2907	997	CK	0
	CK-1_CACGTGGTCGTCCTTG	CK-1	2108	1001	CK	0
	CK-1_CACGTTCAGCCAACCC	CK-1	1905	704	CK	0
	CK-1_CACGTTCAGCGTCGAA	CK-1	2019	995	CK	0
	CK-1_CACGTTCAGGAGTATT	CK-1	2603	1329	CK	0
	CK-1_CACGTTCAGTGCCCGT	CK-1	1848	736	CK	0
	CK-1_CACGTTCAGTTGCCTA	CK-1	4130	1947	CK	0
	CK-1_CACGTTCCAAAGGAGA	CK-1	1999	937	CK	0
	CK-1_CACGTTCCAATGAAAC	CK-1	2330	1070	CK	0
	CK-1_CACGTTCCACATGACT	CK-1	2133	1053	CK	0
	CK-1_CACGTTCCACCCAAGC	CK-1	4169	1744	CK	0
	CK-1_CACGTTCGTAGATTAG	CK-1	2415	1100	CK	0
	CK-1_CACGTTCTCATCCTAT	CK-1	2888	1313	CK	0
	CK-1_CACGTTCTCCGATCTC	CK-1	1850	708	CK	0
	CK-1_CACGTTCTCGACGACC	CK-1	2805	952	CK	0
	CK-1_CACGTTCTCTGAGATC	CK-1	2158	1146	CK	0
	CK-1_CACTAAGAGTGGATAT	CK-1	7451	1969	CK	0
	CK-1_CACTAAGCAAATGCTC	CK-1	2982	1303	CK	0
	CK-1_CACTAAGCACCGTCGA	CK-1	1903	952	CK	0
	CK-1_CACTAAGCATGGCACC	CK-1	1853	664	CK	0
	CK-1_CACTAAGGTCAAATCC	CK-1	1846	664	CK	0
	CK-1_CACTAAGTCGCCGTGA	CK-1	2212	1171	CK	0
	CK-1_CACTAAGTCTCCCAAC	CK-1	1940	742	CK	0
	CK-1_CACTAAGTCTCGTCAC	CK-1	2394	1102	CK	0
	CK-1_CACTGAACAAAGACTA	CK-1	7725	2253	CK	0
	CK-1_CACTGAACACGTTCGG	CK-1	2989	1501	CK	0
	CK-1_CACTGAACAGACCAAG	CK-1	1999	1009	CK	0
	CK-1_CACTGAACATGACGGA	CK-1	5508	1920	CK	0
	CK-1_CACTGAAGTTACCTTT	CK-1	1920	790	CK	0
	CK-1_CACTGAATCTTCCTAA	CK-1	1852	752	CK	0
	CK-1_CACTGGGAGCTCCACG	CK-1	2479	1227	CK	0
	CK-1_CACTGGGAGGGTAATT	CK-1	5963	1740	CK	0
	CK-1_CACTGGGCAATGTTGC	CK-1	3614	1110	CK	0
	CK-1_CACTGGGCAGACACAG	CK-1	2158	1013	CK	0
	CK-1_CACTGGGCAGGTGTTT	CK-1	1938	974	CK	0
	CK-1_CACTGGGGTCCACTCT	CK-1	10096	3015	CK	0
	CK-1_CACTGGGTCCTACCGT	CK-1	2080	782	CK	0
	CK-1_CACTGGGTCTCATTTG	CK-1	2529	1185	CK	0
	CK-1_CACTGTCAGCTGTTCA	CK-1	1876	982	CK	0
	CK-1_CACTGTCCATGGCCAC	CK-1	1940	712	CK	0
	CK-1_CACTGTCCATGGTACT	CK-1	2902	995	CK	0
	CK-1_CACTGTCGTAGGCAGT	CK-1	1857	903	CK	0
	CK-1_CACTGTCTCACCCTCA	CK-1	2058	754	CK	0
	CK-1_CACTGTCTCCTAGCGG	CK-1	7858	2374	CK	0
	CK-1_CACTTCGAGAGATGCC	CK-1	2403	1040	CK	0
	CK-1_CACTTCGCAGGAGACT	CK-1	3885	1573	CK	0
	CK-1_CACTTCGGTCATCCGG	CK-1	2598	1221	CK	0
	CK-1_CACTTCGTCCAGTGTA	CK-1	1968	967	CK	0
	CK-1_CACTTCGTCTCTCAAT	CK-1	2580	1195	CK	0
	CK-1_CAGAGCCCATTGTAGC	CK-1	2126	995	CK	0
	CK-1_CAGATACAGCATGCGA	CK-1	1849	704	CK	0
	CK-1_CAGATACAGTTCTCTT	CK-1	1849	676	CK	0
	CK-1_CAGATACAGTTGGGAC	CK-1	2240	1108	CK	0
	CK-1_CAGATACCACCTAAAC	CK-1	1931	823	CK	0
	CK-1_CAGATACCAGGTCAGA	CK-1	2264	1058	CK	0
	CK-1_CAGATACTCACCTTAT	CK-1	1918	743	CK	0
	CK-1_CAGATCAAGCAGTACG	CK-1	2019	980	CK	0
	CK-1_CAGATCAGTTCTCCAC	CK-1	2879	1247	CK	0
	CK-1_CAGATTGAGCTCGTGC	CK-1	2424	1265	CK	0
	CK-1_CAGATTGTCCACCCTA	CK-1	2655	1247	CK	0
	CK-1_CAGATTGTCCTGGCTT	CK-1	1905	751	CK	0
	CK-1_CAGCAATAGGATATAC	CK-1	1987	955	CK	0
	CK-1_CAGCAATAGTCACGCC	CK-1	1895	738	CK	0
	CK-1_CAGCAATCAAGTATAG	CK-1	1851	387	CK	0
	CK-1_CAGCAATCACAATGCT	CK-1	2760	1151	CK	0
	CK-1_CAGCAATCAGCTCCTT	CK-1	2838	1256	CK	0
	CK-1_CAGCAATCATACAGAA	CK-1	2294	1089	CK	0
	CK-1_CAGCAATCATCGCTCT	CK-1	2007	832	CK	0
	CK-1_CAGCAATCATGACTCA	CK-1	1840	703	CK	0
	CK-1_CAGCAATGTCTGTGAT	CK-1	2056	1055	CK	0
	CK-1_CAGCAATTCGCTAGCG	CK-1	1873	1031	CK	0
	CK-1_CAGCAATTCGTCTAAG	CK-1	2398	1099	CK	0
	CK-1_CAGCAATTCTAGCCAA	CK-1	1912	733	CK	0
	CK-1_CAGCAATTCTCATGCC	CK-1	1851	731	CK	0
	CK-1_CAGCACGAGGTCATTC	CK-1	1847	845	CK	0
	CK-1_CAGCACGCAAAGGCAC	CK-1	2120	1006	CK	0
	CK-1_CAGCACGCAAGTGACG	CK-1	2283	1123	CK	0
	CK-1_CAGCACGCACTACACA	CK-1	2025	756	CK	0
	CK-1_CAGCACGCAGAAGCTG	CK-1	2594	1199	CK	0
	CK-1_CAGCACGCAGTAGGAC	CK-1	3469	1517	CK	0
	CK-1_CAGCACGGTATCCCTC	CK-1	2337	1087	CK	0
	CK-1_CAGCACGGTTCGAAGG	CK-1	1991	923	CK	0
	CK-1_CAGCAGCCAACGTATC	CK-1	1865	735	CK	0
	CK-1_CAGCAGCCACGCAGTC	CK-1	1944	880	CK	0
	CK-1_CAGCAGCCAGATACTC	CK-1	2677	1214	CK	0
	CK-1_CAGCAGCCAGCCTTCT	CK-1	5582	1911	CK	0
	CK-1_CAGCAGCCAGTAGAAT	CK-1	2687	1214	CK	0
	CK-1_CAGCAGCTCACCTTAT	CK-1	2625	910	CK	0
	CK-1_CAGCAGCTCCTCGCAT	CK-1	1879	898	CK	0
	CK-1_CAGCCAGAGTAATACG	CK-1	2351	1200	CK	0
	CK-1_CAGCCAGCAGTGACCC	CK-1	2061	950	CK	0
	CK-1_CAGCCAGGTCTACAAC	CK-1	2488	1068	CK	0
	CK-1_CAGCCAGTCAAATGAG	CK-1	2071	1013	CK	0
	CK-1_CAGCCAGTCCCTTGGT	CK-1	1879	723	CK	0
	CK-1_CAGCGTGAGCAACCAG	CK-1	2292	1103	CK	0
	CK-1_CAGCGTGGTACTCCGG	CK-1	1937	868	CK	0
	CK-1_CAGCGTGGTCCGGATC	CK-1	1944	797	CK	0
	CK-1_CAGCGTGTCACCGCTT	CK-1	1885	747	CK	0
	CK-1_CAGCGTGTCATGGAGG	CK-1	2628	1153	CK	0
	CK-1_CAGGCCAAGAAGCCAC	CK-1	2174	969	CK	0
	CK-1_CAGGCCAAGCAGCGAT	CK-1	1927	953	CK	0
	CK-1_CAGGCCACACCTCGTT	CK-1	7079	2652	CK	0
	CK-1_CAGGCCACAGGACGAT	CK-1	1916	698	CK	0
	CK-1_CAGGCCACAGTAGTTC	CK-1	2216	985	CK	0
	CK-1_CAGGCCACATATCTCT	CK-1	2793	1214	CK	0
	CK-1_CAGGCCACATCTTTCA	CK-1	2246	784	CK	0
	CK-1_CAGGCCATCAAGGTGG	CK-1	2118	998	CK	0
	CK-1_CAGGCCATCGCAGATT	CK-1	2204	1025	CK	0
	CK-1_CAGGCCATCTTGGCTC	CK-1	2759	1275	CK	0
	CK-1_CAGGGCTAGCTGTTCA	CK-1	2308	1080	CK	0
	CK-1_CAGGGCTAGGACACTG	CK-1	2286	1141	CK	0
	CK-1_CAGGGCTTCACGGGAA	CK-1	2155	1014	CK	0
	CK-1_CAGGGCTTCAGGAAAT	CK-1	2641	946	CK	0
	CK-1_CAGGGCTTCCAACTAG	CK-1	1848	925	CK	0
	CK-1_CAGGTATAGGGTGAAA	CK-1	2561	1084	CK	0
	CK-1_CAGGTATCATGATGCT	CK-1	3182	1613	CK	0
	CK-1_CAGGTATGTATCGCAT	CK-1	1934	990	CK	0
	CK-1_CAGGTATGTTATCTGG	CK-1	1935	995	CK	0
	CK-1_CAGGTATTCGAACCAT	CK-1	1989	1001	CK	0
	CK-1_CAGTGCGCACCCAACG	CK-1	2169	1067	CK	0
	CK-1_CAGTTAGCAATTTCTC	CK-1	1867	810	CK	0
	CK-1_CAGTTAGCATCCCACT	CK-1	1940	731	CK	0
	CK-1_CAGTTAGGTACGGTTT	CK-1	2026	1029	CK	0
	CK-1_CAGTTAGGTGTGATGG	CK-1	1838	816	CK	0
	CK-1_CAGTTAGTCCTGGGTG	CK-1	2639	914	CK	0
	CK-1_CAGTTCCAGACCAGAC	CK-1	2596	1139	CK	0
	CK-1_CAGTTCCCACCAGACC	CK-1	1895	687	CK	0
	CK-1_CAGTTCCGTACTGCGC	CK-1	3466	1267	CK	0
	CK-1_CAGTTCCTCGAGAATA	CK-1	2753	1241	CK	0
	CK-1_CATAAGCAGGATCATA	CK-1	1997	952	CK	0
	CK-1_CATAAGCCAATCTCTT	CK-1	1954	871	CK	0
	CK-1_CATAAGCCACTATCGA	CK-1	4647	1904	CK	0
	CK-1_CATAAGCCACTTCCTG	CK-1	1934	698	CK	0
	CK-1_CATACAGAGATGTTAG	CK-1	2249	1036	CK	0
	CK-1_CATACAGCAACCCGCA	CK-1	3160	1395	CK	0
	CK-1_CATACAGTCACTTTGT	CK-1	2174	1081	CK	0
	CK-1_CATACCCAGGGCCAAT	CK-1	2042	909	CK	0
	CK-1_CATACCCAGGTTCATC	CK-1	1840	698	CK	0
	CK-1_CATACCCCATATGAAG	CK-1	2084	1093	CK	0
	CK-1_CATACCCGTACAGTCT	CK-1	2071	743	CK	0
	CK-1_CATACCCGTCCAGCCA	CK-1	1972	724	CK	0
	CK-1_CATACCCGTCCTCCAT	CK-1	3654	1475	CK	0
	CK-1_CATACCCGTGAGGAAA	CK-1	2032	1092	CK	0
	CK-1_CATACCCTCAGCGCAC	CK-1	2880	1294	CK	0
	CK-1_CATACCCTCGCCTAGG	CK-1	1933	703	CK	0
	CK-1_CATACCCTCGTAATGC	CK-1	1940	713	CK	0
	CK-1_CATACCCTCTTCGTGC	CK-1	1954	716	CK	0
	CK-1_CATACTTAGCAACAAT	CK-1	1841	732	CK	0
	CK-1_CATACTTAGCCATTTG	CK-1	1891	736	CK	0
	CK-1_CATACTTCAAACCATC	CK-1	2193	755	CK	0
	CK-1_CATACTTCAACGACTT	CK-1	1993	725	CK	0
	CK-1_CATACTTCAAGCAGGT	CK-1	2513	1188	CK	0
	CK-1_CATACTTCACAGCATT	CK-1	1996	728	CK	0
	CK-1_CATACTTCAGAGGTTG	CK-1	2358	1237	CK	0
	CK-1_CATACTTCATCCTTGC	CK-1	2368	787	CK	0
	CK-1_CATACTTGTAAGTCAA	CK-1	2129	1003	CK	0
	CK-1_CATACTTTCAACCTCC	CK-1	2158	773	CK	0
	CK-1_CATACTTTCAGACCTA	CK-1	2100	992	CK	0
	CK-1_CATACTTTCATCACTT	CK-1	3599	1099	CK	0
	CK-1_CATAGACAGCCGCTTG	CK-1	2520	1146	CK	0
	CK-1_CATAGACCAAACCATC	CK-1	2063	762	CK	0
	CK-1_CATAGACCAGCATCTA	CK-1	2789	983	CK	0
	CK-1_CATAGACTCATAGAGA	CK-1	1924	895	CK	0
	CK-1_CATAGACTCCCGTTCA	CK-1	1880	718	CK	0
	CK-1_CATAGACTCTTAAGGC	CK-1	2379	1163	CK	0
	CK-1_CATCAAGAGGCACCAA	CK-1	3741	1652	CK	0
	CK-1_CATCAAGAGTCTGGTT	CK-1	1922	894	CK	0
	CK-1_CATCAAGCATGTGCCG	CK-1	2106	989	CK	0
	CK-1_CATCAAGGTAGGGTAC	CK-1	1953	938	CK	0
	CK-1_CATCAAGGTCCATCTC	CK-1	3067	1322	CK	0
	CK-1_CATCAAGGTGCTAGCC	CK-1	1991	920	CK	0
	CK-1_CATCAAGGTTCGGCTG	CK-1	2139	972	CK	0
	CK-1_CATCAAGTCGCTATTT	CK-1	1984	1004	CK	0
	CK-1_CATCAAGTCTATCCAT	CK-1	1850	718	CK	0
	CK-1_CATCCACAGGCACAAC	CK-1	1968	716	CK	0
	CK-1_CATCCACAGTATGTAG	CK-1	1889	729	CK	0
	CK-1_CATCCACAGTCAATCC	CK-1	2111	717	CK	0
	CK-1_CATCCACAGTGACCTT	CK-1	1927	693	CK	0
	CK-1_CATCCACAGTTCCTGA	CK-1	2240	1026	CK	0
	CK-1_CATCCACCACCGTGGT	CK-1	1868	722	CK	0
	CK-1_CATCCACCACCTGCGA	CK-1	1902	684	CK	0
	CK-1_CATCCACCACGTATAC	CK-1	6241	2335	CK	0
	CK-1_CATCCACCACTACACA	CK-1	2443	1065	CK	0
	CK-1_CATCCACCATTGCTTT	CK-1	1926	797	CK	0
	CK-1_CATCCACGTTTACCTT	CK-1	2146	790	CK	0
	CK-1_CATCCACTCTTTCTAG	CK-1	1951	723	CK	0
	CK-1_CATCCCAAGACAGCTG	CK-1	2417	1125	CK	0
	CK-1_CATCCCAAGACATACA	CK-1	3392	1621	CK	0
	CK-1_CATCCCAAGAGCATAT	CK-1	1869	919	CK	0
	CK-1_CATCCCAAGCAGCGAT	CK-1	1911	824	CK	0
	CK-1_CATCCCAAGCCGAACA	CK-1	1854	693	CK	0
	CK-1_CATCCCAAGCGACATG	CK-1	2543	1280	CK	0
	CK-1_CATCCCAAGCTCGAAG	CK-1	1950	916	CK	0
	CK-1_CATCCCACAACTCGAT	CK-1	2076	897	CK	0
	CK-1_CATCCCACAACTGCTA	CK-1	2684	1154	CK	0
	CK-1_CATCCCACACCGTACG	CK-1	2217	805	CK	0
	CK-1_CATCCCACACGTAGTT	CK-1	2422	1161	CK	0
	CK-1_CATCCCACAGCTCCTT	CK-1	2006	710	CK	0
	CK-1_CATCCCAGTATTGACC	CK-1	3838	1805	CK	0
	CK-1_CATCCCAGTCTCCCTA	CK-1	2050	747	CK	0
	CK-1_CATCCCAGTTCAAGTC	CK-1	1910	843	CK	0
	CK-1_CATCCCATCACTCTTA	CK-1	2005	906	CK	0
	CK-1_CATCCCATCATCTCTA	CK-1	2496	1119	CK	0
	CK-1_CATCCCATCCAAATGC	CK-1	2071	730	CK	0
	CK-1_CATCCCATCTCTCAAT	CK-1	1896	670	CK	0
	CK-1_CATCCGTAGCAACAAT	CK-1	2688	1273	CK	0
	CK-1_CATCCGTCACTCAGAT	CK-1	1949	764	CK	0
	CK-1_CATCCGTGTCACTACA	CK-1	2045	990	CK	0
	CK-1_CATCCGTTCATGTCTT	CK-1	3359	1113	CK	0
	CK-1_CATCCGTTCCAACTGA	CK-1	2887	1255	CK	0
	CK-1_CATCCGTTCCCTCGAT	CK-1	1912	697	CK	0
	CK-1_CATCCGTTCGTACCTC	CK-1	3111	1465	CK	0
	CK-1_CATCGCTAGAGAGCAA	CK-1	1850	870	CK	0
	CK-1_CATCGCTAGTTAGTGA	CK-1	1910	986	CK	0
	CK-1_CATCGCTGTATGTGTC	CK-1	1998	970	CK	0
	CK-1_CATCGGGAGCACCAGA	CK-1	2723	900	CK	0
	CK-1_CATCGGGTCTGTTGGA	CK-1	2135	1097	CK	0
	CK-1_CATCGTCTCACTTGTT	CK-1	1940	749	CK	0
	CK-1_CATCGTCTCCGATAAC	CK-1	3792	1613	CK	0
	CK-1_CATCGTCTCGCAGATT	CK-1	2895	1399	CK	0
	CK-1_CATGAGTAGGACTTCT	CK-1	8258	2477	CK	0
	CK-1_CATGAGTCAGCGTGCT	CK-1	2188	1049	CK	0
	CK-1_CATGAGTCAGGTCAGA	CK-1	1992	997	CK	0
	CK-1_CATGAGTGTGTTTACG	CK-1	2086	957	CK	0
	CK-1_CATGAGTTCCCATGGG	CK-1	2564	1225	CK	0
	CK-1_CATGCAACAACTTCTT	CK-1	2080	768	CK	0
	CK-1_CATGCAACACGTCATA	CK-1	1854	938	CK	0
	CK-1_CATGCAACAGATTAAG	CK-1	2021	857	CK	0
	CK-1_CATGCAACAGGACTTT	CK-1	1852	736	CK	0
	CK-1_CATGCAAGTGAGCTCC	CK-1	3733	1515	CK	0
	CK-1_CATGCAATCTATCGCC	CK-1	1889	705	CK	0
	CK-1_CATGCCTAGAAGTATC	CK-1	2308	1110	CK	0
	CK-1_CATGCCTCAACACGTT	CK-1	2048	816	CK	0
	CK-1_CATGCCTCAGGCTATT	CK-1	1898	702	CK	0
	CK-1_CATGCCTCAGTTTGGT	CK-1	3048	1435	CK	0
	CK-1_CATGCCTCATCTCCCA	CK-1	2118	914	CK	0
	CK-1_CATGCCTGTCACTCTC	CK-1	1841	681	CK	0
	CK-1_CATGCCTGTCCGGACT	CK-1	2865	1241	CK	0
	CK-1_CATGCCTGTCCTTGTC	CK-1	1912	683	CK	0
	CK-1_CATGCCTGTGCAAGAC	CK-1	2784	1303	CK	0
	CK-1_CATGCCTGTGGTCCCA	CK-1	1989	919	CK	0
	CK-1_CATGCCTTCTCTGCTG	CK-1	2153	972	CK	0
	CK-1_CATGCCTTCTTAGTTC	CK-1	2129	765	CK	0
	CK-1_CATGCGGAGACGCATG	CK-1	4294	2097	CK	0
	CK-1_CATGCGGAGCATGATA	CK-1	2031	957	CK	0
	CK-1_CATGCGGAGGCATTTC	CK-1	2032	990	CK	0
	CK-1_CATGCGGCAACAGATA	CK-1	2783	1363	CK	0
	CK-1_CATGCGGTCGACTCCT	CK-1	2898	986	CK	0
	CK-1_CATGCTCAGTGCCGAA	CK-1	2030	975	CK	0
	CK-1_CATGCTCCACCAAAGG	CK-1	2726	1158	CK	0
	CK-1_CATGCTCCACCATTCC	CK-1	1836	699	CK	0
	CK-1_CATGCTCCAGAGGCTA	CK-1	2264	1111	CK	0
	CK-1_CATGCTCCAGGCACAA	CK-1	1841	742	CK	0
	CK-1_CATGCTCCAGTCAGCC	CK-1	2174	893	CK	0
	CK-1_CATGCTCGTACAATAG	CK-1	1931	975	CK	0
	CK-1_CATGCTCGTCTAACGT	CK-1	1908	917	CK	0
	CK-1_CATGCTCGTTGTAAAG	CK-1	2140	825	CK	0
	CK-1_CATGCTCTCGGCTGTG	CK-1	5718	1838	CK	0
	CK-1_CATGGATAGACATAGT	CK-1	2051	996	CK	0
	CK-1_CATGGATAGCAAGTGC	CK-1	5223	1541	CK	0
	CK-1_CATGGATCAGATCATC	CK-1	2277	1142	CK	0
	CK-1_CATGGATCATCGGATT	CK-1	2712	1262	CK	0
	CK-1_CATGGATCATTGCCGG	CK-1	2035	1042	CK	0
	CK-1_CATGGTAAGCGTGTTT	CK-1	1909	827	CK	0
	CK-1_CATGGTACAACCGACC	CK-1	2490	1189	CK	0
	CK-1_CATGGTAGTCCACTTC	CK-1	2079	730	CK	0
	CK-1_CATGGTATCATTTGTC	CK-1	1959	1020	CK	0
	CK-1_CATGGTATCCCAAGCG	CK-1	3132	1283	CK	0
	CK-1_CATTCATAGTAACCGG	CK-1	2311	1108	CK	0
	CK-1_CATTCATCAACGGCTC	CK-1	1915	960	CK	0
	CK-1_CATTCATCAGCTACAT	CK-1	1846	671	CK	0
	CK-1_CATTCATCAGTAGTTC	CK-1	2093	1049	CK	0
	CK-1_CATTCATCAGTCGAGA	CK-1	3964	1752	CK	0
	CK-1_CATTCATCATCTCGTC	CK-1	1976	774	CK	0
	CK-1_CATTCATGTGCCGTTG	CK-1	2575	1121	CK	0
	CK-1_CATTCATGTGTCTCCT	CK-1	2448	1265	CK	0
	CK-1_CATTCATTCCCATACC	CK-1	2031	721	CK	0
	CK-1_CATTCATTCTCGAACA	CK-1	2450	1183	CK	0
	CK-1_CATTCATTCTGAATCG	CK-1	1851	967	CK	0
	CK-1_CATTCCGAGCCAAGCA	CK-1	2535	1196	CK	0
	CK-1_CATTCCGAGGTCCGAA	CK-1	2165	1000	CK	0
	CK-1_CATTCCGCACACCTTC	CK-1	2606	1182	CK	0
	CK-1_CATTCCGCACACGCCA	CK-1	2630	1149	CK	0
	CK-1_CATTCCGCACCCGTAG	CK-1	1952	690	CK	0
	CK-1_CATTCCGTCCATCTAT	CK-1	1929	711	CK	0
	CK-1_CATTCCGTCCGCACTT	CK-1	2122	1100	CK	0
[truncated: 51,665 more rows]

## Sheet: Table 7
The expression of RAB11B was up-regulated in different cell clusters at different stages of DIV1 infection.
Contrast	Cluster	Gene ID	Gene Name	group_1	group_2	cells_1	cells_2	pct_1	pct_2	log2FC	p_value	FDR	significance	Symbol	Description
CK-vs-DIV1-24h	0	evm.TU.HiC_scaffold_26.296	RAB11B	4.7024080606851	7.55787934917468	1475	5223	0.727	0.868	0.684570159987618	4.97881381296549e-84	3.89069405414188e-79	up	RAB11B	AJC97118.1 Rab11A [Macrobrachium rosenbergii]
CK-vs-DIV1-24h	1	evm.TU.HiC_scaffold_26.296	RAB11B	5.21866990702383	10.5713073011593	4724	801	0.687	0.881	1.01838574513829	1.9308479810925e-122	1.50886115482473e-117	up	RAB11B	AJC97118.1 Rab11A [Macrobrachium rosenbergii]
CK-vs-DIV1-24h	3	evm.TU.HiC_scaffold_26.296	RAB11B	5.11861202825719	9.14669003876447	1687	2526	0.728	0.924	0.837484690348365	5.83735519614572e-131	4.56160121802807e-126	up	RAB11B	AJC97118.1 Rab11A [Macrobrachium rosenbergii]
CK-vs-DIV1-24h	4	evm.TU.HiC_scaffold_26.296	RAB11B	5.03905276747559	7.27334651854729	864	1302	0.723	0.856	0.529457952534878	1.08837708064424e-21	8.50512269669439e-17	up	RAB11B	AJC97118.1 Rab11A [Macrobrachium rosenbergii]
CK-vs-DIV1-24h	5	evm.TU.HiC_scaffold_26.296	RAB11B	5.0006453554762	9.73659435266896	581	3268	0.716	0.93	0.961288911610918	3.48393079564497e-80	2.72251772025677e-75	up	RAB11B	AJC97118.1 Rab11A [Macrobrachium rosenbergii]
CK-vs-DIV1-24h	6	evm.TU.HiC_scaffold_26.296	RAB11B	4.8351643955809	7.87275556485827	699	1495	0.732	0.809	0.703292231417515	2.5053784705636e-36	1.95782800582193e-31	up	RAB11B	AJC97118.1 Rab11A [Macrobrachium rosenbergii]
CK-vs-DIV1-24h	7	evm.TU.HiC_scaffold_26.296	RAB11B	4.22754431033766	6.0430515667738	478	115	0.68	0.626	0.515447124596698	1.62392783963165e-08	0.00126901841028015	up	RAB11B	AJC97118.1 Rab11A [Macrobrachium rosenbergii]
CK-vs-DIV1-24h	10	evm.TU.HiC_scaffold_26.296	RAB11B	5.34736807721201	10.1073422314931	153	56	0.719	0.946	0.918490087922356	1.33097908615236e-07	0.0104009360687376	up	RAB11B	AJC97118.1 Rab11A [Macrobrachium rosenbergii]
CK-vs-DIV1-4h	5	evm.TU.HiC_scaffold_26.296	RAB11B	5.0006453554762	6.44161805874687	581	819	0.716	0.773	0.365302375206393	2.52298567414354e-06	0.197158715505947	up	RAB11B	AJC97118.1 Rab11A [Macrobrachium rosenbergii]
DIV1-4h-vs-DIV1-24h	0	evm.TU.HiC_scaffold_26.296	RAB11B	5.39837083726806	7.55787934917468	3929	5223	0.775	0.868	0.485449767182576	2.62982046233384e-95	2.05507320029078e-90	up	RAB11B	AJC97118.1 Rab11A [Macrobrachium rosenbergii]
DIV1-4h-vs-DIV1-24h	1	evm.TU.HiC_scaffold_26.296	RAB11B	5.2865490584981	10.5713073011593	3168	801	0.612	0.881	0.999741980738487	1.72181132681293e-90	1.34550946133796e-85	up	RAB11B	AJC97118.1 Rab11A [Macrobrachium rosenbergii]
DIV1-4h-vs-DIV1-24h	2	evm.TU.HiC_scaffold_26.296	RAB11B	3.94554968052839	5.70519734582637	2483	878	0.528	0.482	0.532039207877133	2.27367578848349e-58	1.77676394491042e-53	up	RAB11B	AJC97118.1 Rab11A [Macrobrachium rosenbergii]
DIV1-4h-vs-DIV1-24h	3	evm.TU.HiC_scaffold_26.296	RAB11B	5.44277217138816	9.14669003876447	1820	2526	0.829	0.924	0.748897380872876	3.98378858359004e-128	3.11313158864643e-123	up	RAB11B	AJC97118.1 Rab11A [Macrobrachium rosenbergii]
DIV1-4h-vs-DIV1-24h	4	evm.TU.HiC_scaffold_26.296	RAB11B	5.60440917911438	7.27334651854729	2518	1302	0.843	0.856	0.376051113395769	1.3565256340858e-30	1.06005695675635e-25	up	RAB11B	AJC97118.1 Rab11A [Macrobrachium rosenbergii]
DIV1-4h-vs-DIV1-24h	5	evm.TU.HiC_scaffold_26.296	RAB11B	6.44161805874687	9.73659435266896	819	3268	0.773	0.93	0.595986536404525	1.03076915208919e-53	8.05494553900096e-49	up	RAB11B	AJC97118.1 Rab11A [Macrobrachium rosenbergii]
DIV1-4h-vs-DIV1-24h	6	evm.TU.HiC_scaffold_26.296	RAB11B	5.2703442070355	7.87275556485827	1146	1495	0.748	0.809	0.578962449676458	1.09641903856641e-37	8.56796657687721e-33	up	RAB11B	AJC97118.1 Rab11A [Macrobrachium rosenbergii]
DIV1-4h-vs-DIV1-24h	7	evm.TU.HiC_scaffold_26.296	RAB11B	4.49405021610823	6.0430515667738	583	115	0.69	0.626	0.427252779236506	3.85520724271188e-07	0.030126516998172	up	RAB11B	AJC97118.1 Rab11A [Macrobrachium rosenbergii]
DIV1-4h-vs-DIV1-24h	10	evm.TU.HiC_scaffold_26.296	RAB11B	5.94795577205479	10.1073422314931	77	56	0.766	0.946	0.764927877969245	5.83010327660267e-05	1	up	RAB11B	AJC97118.1 Rab11A [Macrobrachium rosenbergii]
